# Supplementary material for: 5-Chloro-1-(4-meth­oxy­benz­yl)indoline-2,3-dione
Source: Acta Crystallogr Sect E Struct Rep Online. 2011 Jan 8;67(Pt 2):o246. doi: 10.1107/S1600536810052876 (PMC3051544; doi:10.1107/S1600536810052876)
Supplement: Supplementary file 1 [file e-67-0o246-sup1.cif]

##############################################################################
###                                                                        ###
###        Electronic paper (Acta Crystallographica Section E)             ###
###                                                                        ###
##############################################################################
#                                                                            #
# This CIF contains the data in a paper accepted for publication in Acta     #
# Crystallographica Section E. It conforms to the requirements of Notes      #
# for Authors for Section E, and has been peer reviewed under the auspices   #
# of the IUCr Commission on Journals.                                        #
#                                                                            #
# Full details of the Crystallographic Information File format               #
# are given in the paper "The Crystallographic Information File (CIF):       #
# a New Standard Archive File for Crystallography" by S. R. Hall, F. H.      #
# Allen and I. D. Brown [Acta Cryst. (1991), A47, 655-685].                  #
#                                                                            #
# The current version of the core CIF dictionary is obtainable from          #
# ftp://ftp.iucr.org/pub/cif_core.dic. The current version number is 2.4.    #
#                                                                            #
# Software is freely available for graphical display of the structure(s) in  #
# this CIF.  For information consult the CIF home page http://www.iucr.org/  #
# cif/home.html                                                              #
#                                                                            #
# This file may be used for bona fide research purposes within the           #
# scientific community so long as proper attribution is given to the journal # 
# article from which it was obtained.                                        #
#                                                                            #
##############################################################################
                                             
data_I
_audit_creation_method     SHELXL-97
_chemical_name_systematic
;
5-Chloro-1-(4-methoxybenzyl)indoline-2,3-dione
;
_chemical_name_common     ?
_chemical_formula_moiety     'C16 H12 Cl N O3'
_chemical_formula_sum     'C16 H12 Cl N O3'
_chemical_formula_iupac     'C16 H12 Cl N O3'
_chemical_formula_weight     301.72
_chemical_melting_point     ?
_symmetry_cell_setting     orthorhombic
_symmetry_space_group_name_H-M     'P n a 21'
_symmetry_space_group_name_Hall     'P 2c -2n'
loop_
    _symmetry_equiv_pos_as_xyz
    'x, y, z'
    '-x, -y, z+1/2'
    'x+1/2, -y+1/2, z'
    '-x+1/2, y+1/2, z+1/2'
_cell_length_a     7.5318(17)
_cell_length_b     16.587(4)
_cell_length_c     11.220(3)
_cell_angle_alpha     90.00
_cell_angle_beta     90.00
_cell_angle_gamma     90.00
_cell_volume     1401.7(6)
_cell_formula_units_Z     4
_cell_measurement_reflns_used     ?
_cell_measurement_theta_min     ?
_cell_measurement_theta_max     ?
_cell_measurement_temperature     296(2)
_exptl_crystal_description     block
_exptl_crystal_colour     red
_exptl_crystal_size_max     0.30
_exptl_crystal_size_mid     0.22
_exptl_crystal_size_min     0.10
_exptl_crystal_density_diffrn     1.430
_exptl_crystal_density_meas     1.430
_exptl_crystal_density_method     'not measured'
_exptl_crystal_F_000     624
_exptl_absorpt_coefficient_mu     0.282
_exptl_absorpt_correction_type     none
_exptl_absorpt_process_details     ?
_exptl_absorpt_correction_T_min     ?
_exptl_absorpt_correction_T_max     ?
_exptl_special_details
;
;
_diffrn_ambient_temperature     296(2)
_diffrn_radiation_type     MoK\a
_diffrn_radiation_wavelength     0.71073
_diffrn_radiation_source     'fine-focus sealed tube'
_diffrn_radiation_monochromator     graphite
_diffrn_measurement_device_type     'Bruker APEXII CCD area-detector'
_diffrn_measurement_method     '\f and \w'
_diffrn_detector_area_resol_mean     ?
_diffrn_reflns_number     7665
_diffrn_reflns_av_R_equivalents     0.0291
_diffrn_reflns_av_sigmaI/netI     0.0382
_diffrn_reflns_theta_min     2.19
_diffrn_reflns_theta_max     27.87
_diffrn_reflns_theta_full     27.87
_diffrn_measured_fraction_theta_max     0.998
_diffrn_measured_fraction_theta_full     0.998
_diffrn_reflns_limit_h_min     -9
_diffrn_reflns_limit_h_max     6
_diffrn_reflns_limit_k_min     -21
_diffrn_reflns_limit_k_max     21
_diffrn_reflns_limit_l_min     -14
_diffrn_reflns_limit_l_max     14
_diffrn_standards_number     ?
_diffrn_standards_interval_count     ?
_diffrn_standards_interval_time     ?
_diffrn_standards_decay_%     ?
_refine_special_details
;
Refinement of <i>F</i>^2^ against ALL reflections. The weighted <i>R</i>-factor
<i>wR</i> and goodness of fit <i>S</i> are based on <i>F</i>^2^, conventional
<i>R</i>-factors <i>R</i> are based on <i>F</i>, with <i>F</i> set to zero for
negative <i>F</i>^2^. The threshold expression of <i>F</i>^2^ >
\s(<i>F</i>^2^) is used only for calculating <i>R</i>-factors(gt) <i>etc</i>.
and is not relevant to the choice of reflections for refinement.
<i>R</i>-factors based on <i>F</i>^2^ are statistically about twice as large
as those based on <i>F</i>, and <i>R</i>- factors based on ALL data will be
even larger.
;
_reflns_number_total     3259
_reflns_number_gt     2113
_reflns_threshold_expression     I>2sigma(I)
_refine_ls_structure_factor_coef     Fsqd
_refine_ls_matrix_type     full
_refine_ls_R_factor_all     0.0741
_refine_ls_R_factor_gt     0.0396
_refine_ls_wR_factor_gt     0.0777
_refine_ls_wR_factor_ref     0.0907
_refine_ls_goodness_of_fit_ref     1.006
_refine_ls_restrained_S_all     1.006
_refine_ls_number_reflns     3259
_refine_ls_number_parameters     190
_refine_ls_number_restraints     1
_refine_ls_hydrogen_treatment     constr
_refine_ls_weighting_scheme     calc
_refine_ls_weighting_details
              'w=1/[\s^2^(Fo^2^)+(0.0356P)^2^+0.0529P] where P=(Fo^2^+2Fc^2^)/3'
_atom_sites_solution_hydrogens     geom
_atom_sites_solution_primary     direct
_atom_sites_solution_secondary     difmap
_refine_ls_shift/su_max     0.000
_refine_ls_shift/su_mean     0.000
_refine_diff_density_max     0.108
_refine_diff_density_min     -0.142
_refine_ls_extinction_method     none
_refine_ls_extinction_coef     ?
_refine_ls_abs_structure_details     'Flack (1983), 1514 Friedel pairs'
_refine_ls_abs_structure_Flack     -0.01(7)
loop_
    _atom_type_symbol
    _atom_type_description
    _atom_type_scat_dispersion_real
    _atom_type_scat_dispersion_imag
    _atom_type_scat_source
    'C' 'C' 0.0033 0.0016
                         'International Tables Vol C Tables 4.2.6.8 and 6.1.1.4'
    'H' 'H' 0.0000 0.0000
                         'International Tables Vol C Tables 4.2.6.8 and 6.1.1.4'
    'N' 'N' 0.0061 0.0033
                         'International Tables Vol C Tables 4.2.6.8 and 6.1.1.4'
    'O' 'O' 0.0106 0.0060
                         'International Tables Vol C Tables 4.2.6.8 and 6.1.1.4'
    'Cl' 'Cl' 0.1484 0.1585
                         'International Tables Vol C Tables 4.2.6.8 and 6.1.1.4'
_computing_data_collection     'APEX2 (Bruker, 2007)'
_computing_cell_refinement     'APEX2 and SAINT (Bruker, 2007)'
_computing_data_reduction     'SAINT (Bruker, 2007)'
_computing_structure_solution     'SHELXS97 (Sheldrick, 2008)'
_computing_structure_refinement     'SHELXL97 (Sheldrick, 2008)'
_computing_molecular_graphics     'SHELXTL (Sheldrick, 2008)'
_computing_publication_material
                             'SHELXTL (Sheldrick, 2008) and PLATON (Spek, 2009)'
loop_
    _atom_site_type_symbol
    _atom_site_label
    _atom_site_fract_x
    _atom_site_fract_y
    _atom_site_fract_z
    _atom_site_U_iso_or_equiv
    _atom_site_adp_type
    _atom_site_calc_flag
    _atom_site_refinement_flags
    _atom_site_occupancy
    _atom_site_disorder_assembly
    _atom_site_disorder_group
    Cl Cl1 0.68342(11) 0.09999(5) 0.75885(8) 0.0978(3) Uani d . 1 . .
    O O1 1.0165(3) 0.41051(12) 0.32537(18) 0.0858(6) Uani d . 1 . .
    O O2 1.0012(3) 0.23283(12) 0.33272(17) 0.0861(6) Uani d . 1 . .
    O O3 0.1766(2) 0.61539(11) 0.48186(16) 0.0694(5) Uani d . 1 . .
    N N1 0.8772(3) 0.39659(11) 0.50677(17) 0.0571(5) Uani d . 1 . .
    C C1 0.4538(4) 0.61020(13) 0.5928(2) 0.0611(7) Uani d . 1 . .
    H H1A 0.4197 0.6518 0.6435 0.073 Uiso calc R 1 . .
    C C2 0.3403(3) 0.58404(13) 0.5057(2) 0.0542(6) Uani d . 1 . .
    C C3 0.3907(3) 0.52070(13) 0.4320(2) 0.0573(6) Uani d . 1 . .
    H H3A 0.3127 0.5014 0.3745 0.069 Uiso calc R 1 . .
    C C4 0.5565(3) 0.48649(13) 0.4443(2) 0.0545(6) Uani d . 1 . .
    H H4A 0.5903 0.4448 0.3937 0.065 Uiso calc R 1 . .
    C C5 0.6734(3) 0.51321(13) 0.5309(2) 0.0528(6) Uani d . 1 . .
    C C6 0.6183(4) 0.57500(13) 0.6055(2) 0.0600(6) Uani d . 1 . .
    H H6A 0.6940 0.5930 0.6653 0.072 Uiso calc R 1 . .
    C C7 0.8599(3) 0.48135(14) 0.5399(2) 0.0656(7) Uani d . 1 . .
    H H7A 0.9362 0.5133 0.4887 0.079 Uiso calc R 1 . .
    H H7B 0.9012 0.4881 0.6212 0.079 Uiso calc R 1 . .
    C C8 0.9424(3) 0.27675(16) 0.4091(2) 0.0619(6) Uani d . 1 . .
    C C9 0.9526(3) 0.37002(16) 0.4045(2) 0.0624(6) Uani d . 1 . .
    C C10 0.8176(3) 0.33139(13) 0.5770(2) 0.0489(5) Uani d . 1 . .
    C C11 0.8551(3) 0.25832(13) 0.52206(19) 0.0515(5) Uani d . 1 . .
    C C12 0.7381(3) 0.33395(14) 0.6865(2) 0.0585(6) Uani d . 1 . .
    H H12A 0.7128 0.3829 0.7232 0.070 Uiso calc R 1 . .
    C C13 0.6964(3) 0.26183(16) 0.7410(2) 0.0619(6) Uani d . 1 . .
    H H13A 0.6416 0.2621 0.8153 0.074 Uiso calc R 1 . .
    C C14 0.7354(3) 0.18880(15) 0.6861(2) 0.0611(6) Uani d . 1 . .
    C C15 0.8143(3) 0.18620(13) 0.5764(2) 0.0588(6) Uani d . 1 . .
    H H15A 0.8396 0.1373 0.5397 0.071 Uiso calc R 1 . .
    C C16 0.1141(4) 0.67967(17) 0.5534(3) 0.0917(10) Uani d . 1 . .
    H H16A -0.0019 0.6956 0.5268 0.138 Uiso calc R 1 . .
    H H16B 0.1939 0.7246 0.5470 0.138 Uiso calc R 1 . .
    H H16C 0.1078 0.6625 0.6350 0.138 Uiso calc R 1 . .
loop_
    _atom_site_aniso_label
    _atom_site_aniso_U_11
    _atom_site_aniso_U_22
    _atom_site_aniso_U_33
    _atom_site_aniso_U_12
    _atom_site_aniso_U_13
    _atom_site_aniso_U_23
    Cl1 0.1025(6) 0.0832(5) 0.1078(6) -0.0071(4) -0.0163(5) 0.0446(5)
    O1 0.0912(14) 0.0996(15) 0.0667(12) -0.0161(12) 0.0144(11) 0.0145(11)
    O2 0.0987(15) 0.0962(14) 0.0634(11) 0.0152(12) 0.0085(11) -0.0211(11)
    O3 0.0674(12) 0.0639(11) 0.0768(12) 0.0064(9) -0.0015(9) -0.0028(9)
    N1 0.0626(12) 0.0543(12) 0.0542(12) -0.0024(9) 0.0045(10) -0.0012(9)
    C1 0.0826(19) 0.0469(12) 0.0538(15) 0.0005(13) 0.0015(13) -0.0052(11)
    C2 0.0622(15) 0.0478(13) 0.0528(14) -0.0045(11) 0.0026(13) 0.0042(10)
    C3 0.0680(16) 0.0484(13) 0.0555(15) -0.0070(12) -0.0092(13) -0.0014(11)
    C4 0.0656(16) 0.0463(13) 0.0516(14) -0.0069(12) 0.0003(12) -0.0040(10)
    C5 0.0626(15) 0.0420(11) 0.0536(13) -0.0073(11) -0.0012(12) 0.0035(10)
    C6 0.0775(18) 0.0508(13) 0.0515(14) -0.0073(13) -0.0070(12) -0.0052(11)
    C7 0.0719(17) 0.0473(13) 0.0775(18) -0.0101(12) -0.0107(14) -0.0034(12)
    C8 0.0628(16) 0.0724(16) 0.0504(14) 0.0086(13) -0.0054(12) -0.0097(13)
    C9 0.0605(16) 0.0754(16) 0.0513(14) -0.0047(13) 0.0019(13) 0.0033(14)
    C10 0.0485(12) 0.0515(12) 0.0468(12) 0.0001(11) -0.0045(10) -0.0013(11)
    C11 0.0510(12) 0.0551(13) 0.0482(13) 0.0033(10) -0.0085(11) -0.0051(11)
    C12 0.0649(15) 0.0583(14) 0.0522(14) -0.0016(12) 0.0009(12) -0.0101(11)
    C13 0.0601(15) 0.0795(17) 0.0460(13) -0.0036(13) -0.0033(12) 0.0020(13)
    C14 0.0565(15) 0.0637(15) 0.0630(16) -0.0028(12) -0.0136(13) 0.0138(13)
    C15 0.0588(15) 0.0506(13) 0.0669(16) 0.0049(11) -0.0166(13) -0.0035(12)
    C16 0.087(2) 0.088(2) 0.100(2) 0.0183(17) 0.0142(18) -0.0122(18)
_geom_special_details
;
All e.s.d.'s (except the e.s.d. in the dihedral angle between two l.s. planes)
are estimated using the full covariance matrix. The cell e.s.d.'s are taken
into account individually in the estimation of e.s.d.'s in distances, angles
and torsion angles; correlations between e.s.d.'s in cell parameters are only
used when they are defined by crystal symmetry. An approximate (isotropic)
treatment of cell e.s.d.'s is used for estimating e.s.d.'s involving l.s.
planes.
;
loop_
    _geom_bond_atom_site_label_1
    _geom_bond_atom_site_label_2
    _geom_bond_site_symmetry_2
    _geom_bond_distance
    _geom_bond_publ_flag
    Cl1 C14 . 1.729(2) ?
    O1 C9 . 1.213(3) ?
    O2 C8 . 1.208(3) ?
    O3 C2 . 1.364(3) ?
    O3 C16 . 1.415(3) ?
    N1 C9 . 1.354(3) ?
    N1 C10 . 1.412(3) ?
    N1 C7 . 1.460(3) ?
    C1 C2 . 1.369(3) ?
    C1 C6 . 1.378(3) ?
    C1 H1A . 0.9300 ?
    C2 C3 . 1.390(3) ?
    C3 C4 . 1.379(3) ?
    C3 H3A . 0.9300 ?
    C4 C5 . 1.384(3) ?
    C4 H4A . 0.9300 ?
    C5 C6 . 1.386(3) ?
    C5 C7 . 1.504(3) ?
    C6 H6A . 0.9300 ?
    C7 H7A . 0.9700 ?
    C7 H7B . 0.9700 ?
    C8 C11 . 1.461(3) ?
    C8 C9 . 1.550(4) ?
    C10 C12 . 1.367(3) ?
    C10 C11 . 1.389(3) ?
    C11 C15 . 1.378(3) ?
    C12 C13 . 1.380(3) ?
    C12 H12A . 0.9300 ?
    C13 C14 . 1.391(3) ?
    C13 H13A . 0.9300 ?
    C14 C15 . 1.367(4) ?
    C15 H15A . 0.9300 ?
    C16 H16A . 0.9600 ?
    C16 H16B . 0.9600 ?
    C16 H16C . 0.9600 ?
loop_
    _geom_angle_atom_site_label_1
    _geom_angle_atom_site_label_2
    _geom_angle_atom_site_label_3
    _geom_angle_site_symmetry_1
    _geom_angle_site_symmetry_3
    _geom_angle
    _geom_angle_publ_flag
    C2 O3 C16 . . 118.5(2) ?
    C9 N1 C10 . . 110.92(18) ?
    C9 N1 C7 . . 124.5(2) ?
    C10 N1 C7 . . 124.6(2) ?
    C2 C1 C6 . . 120.1(2) ?
    C2 C1 H1A . . 120.0 ?
    C6 C1 H1A . . 120.0 ?
    O3 C2 C1 . . 125.7(2) ?
    O3 C2 C3 . . 114.8(2) ?
    C1 C2 C3 . . 119.6(2) ?
    C4 C3 C2 . . 119.9(2) ?
    C4 C3 H3A . . 120.0 ?
    C2 C3 H3A . . 120.0 ?
    C3 C4 C5 . . 121.0(2) ?
    C3 C4 H4A . . 119.5 ?
    C5 C4 H4A . . 119.5 ?
    C4 C5 C6 . . 118.1(2) ?
    C4 C5 C7 . . 121.9(2) ?
    C6 C5 C7 . . 119.9(2) ?
    C1 C6 C5 . . 121.3(2) ?
    C1 C6 H6A . . 119.3 ?
    C5 C6 H6A . . 119.3 ?
    N1 C7 C5 . . 113.85(19) ?
    N1 C7 H7A . . 108.8 ?
    C5 C7 H7A . . 108.8 ?
    N1 C7 H7B . . 108.8 ?
    C5 C7 H7B . . 108.8 ?
    H7A C7 H7B . . 107.7 ?
    O2 C8 C11 . . 130.8(2) ?
    O2 C8 C9 . . 124.1(2) ?
    C11 C8 C9 . . 105.0(2) ?
    O1 C9 N1 . . 127.4(2) ?
    O1 C9 C8 . . 126.6(2) ?
    N1 C9 C8 . . 106.1(2) ?
    C12 C10 C11 . . 121.0(2) ?
    C12 C10 N1 . . 128.1(2) ?
    C11 C10 N1 . . 110.85(19) ?
    C15 C11 C10 . . 121.0(2) ?
    C15 C11 C8 . . 131.8(2) ?
    C10 C11 C8 . . 107.1(2) ?
    C10 C12 C13 . . 118.1(2) ?
    C10 C12 H12A . . 121.0 ?
    C13 C12 H12A . . 121.0 ?
    C12 C13 C14 . . 120.7(2) ?
    C12 C13 H13A . . 119.6 ?
    C14 C13 H13A . . 119.6 ?
    C15 C14 C13 . . 121.2(2) ?
    C15 C14 Cl1 . . 119.8(2) ?
    C13 C14 Cl1 . . 119.0(2) ?
    C14 C15 C11 . . 117.9(2) ?
    C14 C15 H15A . . 121.0 ?
    C11 C15 H15A . . 121.0 ?
    O3 C16 H16A . . 109.5 ?
    O3 C16 H16B . . 109.5 ?
    H16A C16 H16B . . 109.5 ?
    O3 C16 H16C . . 109.5 ?
    H16A C16 H16C . . 109.5 ?
    H16B C16 H16C . . 109.5 ?
loop_
    _geom_torsion_atom_site_label_1
    _geom_torsion_atom_site_label_2
    _geom_torsion_atom_site_label_3
    _geom_torsion_atom_site_label_4
    _geom_torsion_site_symmetry_1
    _geom_torsion_site_symmetry_2
    _geom_torsion_site_symmetry_3
    _geom_torsion_site_symmetry_4
    _geom_torsion
    _geom_torsion_publ_flag
    C16 O3 C2 C1 . . . . -1.2(3) ?
    C16 O3 C2 C3 . . . . 179.4(2) ?
    C6 C1 C2 O3 . . . . -178.0(2) ?
    C6 C1 C2 C3 . . . . 1.4(3) ?
    O3 C2 C3 C4 . . . . 177.2(2) ?
    C1 C2 C3 C4 . . . . -2.2(3) ?
    C2 C3 C4 C5 . . . . 1.3(3) ?
    C3 C4 C5 C6 . . . . 0.5(3) ?
    C3 C4 C5 C7 . . . . -175.1(2) ?
    C2 C1 C6 C5 . . . . 0.4(3) ?
    C4 C5 C6 C1 . . . . -1.3(3) ?
    C7 C5 C6 C1 . . . . 174.4(2) ?
    C9 N1 C7 C5 . . . . 107.0(3) ?
    C10 N1 C7 C5 . . . . -73.1(3) ?
    C4 C5 C7 N1 . . . . -33.9(3) ?
    C6 C5 C7 N1 . . . . 150.6(2) ?
    C10 N1 C9 O1 . . . . 179.9(2) ?
    C7 N1 C9 O1 . . . . -0.1(4) ?
    C10 N1 C9 C8 . . . . -0.5(3) ?
    C7 N1 C9 C8 . . . . 179.5(2) ?
    O2 C8 C9 O1 . . . . 1.2(4) ?
    C11 C8 C9 O1 . . . . 179.7(2) ?
    O2 C8 C9 N1 . . . . -178.4(2) ?
    C11 C8 C9 N1 . . . . 0.1(3) ?
    C9 N1 C10 C12 . . . . 178.7(2) ?
    C7 N1 C10 C12 . . . . -1.2(4) ?
    C9 N1 C10 C11 . . . . 0.7(3) ?
    C7 N1 C10 C11 . . . . -179.2(2) ?
    C12 C10 C11 C15 . . . . -0.4(3) ?
    N1 C10 C11 C15 . . . . 177.8(2) ?
    C12 C10 C11 C8 . . . . -178.8(2) ?
    N1 C10 C11 C8 . . . . -0.6(2) ?
    O2 C8 C11 C15 . . . . 0.5(5) ?
    C9 C8 C11 C15 . . . . -177.9(2) ?
    O2 C8 C11 C10 . . . . 178.7(3) ?
    C9 C8 C11 C10 . . . . 0.3(2) ?
    C11 C10 C12 C13 . . . . 0.1(3) ?
    N1 C10 C12 C13 . . . . -177.7(2) ?
    C10 C12 C13 C14 . . . . 0.4(3) ?
    C12 C13 C14 C15 . . . . -0.6(4) ?
    C12 C13 C14 Cl1 . . . . 179.08(19) ?
    C13 C14 C15 C11 . . . . 0.4(3) ?
    Cl1 C14 C15 C11 . . . . -179.33(18) ?
    C10 C11 C15 C14 . . . . 0.1(3) ?
    C8 C11 C15 C14 . . . . 178.0(2) ?
loop_
    _geom_hbond_atom_site_label_D
    _geom_hbond_atom_site_label_H
    _geom_hbond_atom_site_label_A
    _geom_hbond_site_symmetry_A
    _geom_hbond_distance_DH
    _geom_hbond_distance_HA
    _geom_hbond_distance_DA
    _geom_hbond_angle_DHA
    _geom_hbond_publ_flag
    C16 H16C O1 2_665 0.96 2.63 3.537(4) 159 y
    C1 H1A O2 4_655 0.93 2.58 3.391(3) 146 y
data_global
_journal_date_recd_electronic     2010-11-29
_journal_date_accepted     2010-12-16
_journal_name_full     'Acta Crystallographica, Section E'
_journal_year     2011
_journal_volume     67
_journal_issue      2
_journal_page_first     o246
_journal_page_last     o246
_journal_paper_category     QO
_journal_coeditor_code     ZQ2080
_publ_contact_author_name     'Shengli Cao'
_publ_contact_author_address
;
Department of Chemistry, Capital Normal University,
Beijing 100048, People's Republic of China
;
_publ_contact_author_email     'sl_cao@sohu.com'
_publ_contact_author_fax     ?
_publ_contact_author_phone     '86-10-68902974'
_publ_section_title
;
5-Chloro-1-(4-methoxybenzyl)indoline-2,3-dione
;
loop_
    _publ_author_name
    _publ_author_footnote
    _publ_author_address
    'Wu, Weiyao' .
;
Department of Chemistry, Capital Normal University,
Beijing 100048, People's Republic of China
;
    'Zheng, Tingting' .
;
Department of Chemistry, Capital Normal University,
Beijing 100048, People's Republic of China
;
    'Cao, Shengli' .
;
Department of Chemistry, Capital Normal University,
Beijing 100048, People's Republic of China
;
    'Xiao, Zhichang' .
;
Department of Chemistry, Capital Normal University,
Beijing 100048, People's Republic of China
;
