# Supplementary material for: 5-Chloro-1-(4-meth­oxy­benz­yl)indoline-2,3-dione
Source: Acta Crystallogr Sect E Struct Rep Online. 2011 Jan 8;67(Pt 2):o246. doi: 10.1107/S1600536810052876 (PMC3051544; doi:10.1107/S1600536810052876)
Supplement: Supplementary file 2 [file e-67-0o246-Isup2.hkl]

# 
# h,k,l, Fc-squared, Fo-squared, sigma(Fo-squared) and status flag 
# 
data_I
_shelx_title ' 1 in Pna2(1)' 
_shelx_refln_list_code          4 
_shelx_F_calc_maximum      118.27 
_exptl_crystal_F_000       624.00 
_reflns_d_resolution_high  0.7602 
 
loop_ 
 _symmetry_equiv_pos_as_xyz 
 'x, y, z' 
 '-x, -y, z+1/2' 
 'x+1/2, -y+1/2, z' 
 '-x+1/2, y+1/2, z+1/2' 
 
_cell_length_a     7.5318 
_cell_length_b    16.5873 
_cell_length_c    11.2196 
_cell_angle_alpha  90.000 
_cell_angle_beta   90.000 
_cell_angle_gamma  90.000 
 
_shelx_F_squared_multiplier     1.000 
 
loop_ 
 _refln_index_h 
 _refln_index_k 
 _refln_index_l 
 _refln_F_squared_calc 
 _refln_F_squared_meas 
 _refln_F_squared_sigma 
 _refln_observed_status 
   1   1 -14       15.66       13.01      6.14 o 
   2   1 -14        0.88        2.34      5.11 o 
   1   2 -14        8.05        1.75      5.11 o 
   2   2 -14        7.28        5.26      5.70 o 
   1   3 -14        0.43        9.06      6.28 o 
   1   4 -14        8.43        7.45      5.99 o 
   2   4 -14        8.34        7.01      6.14 o 
   1   5 -14        0.56       -2.92      5.11 o 
   2   5 -14        7.12        5.99      6.43 o 
   1   6 -14        0.06        0.29      5.41 o 
   2   0 -13       53.46       62.69      8.91 o 
   1   1 -13        6.88        7.45      5.26 o 
   2   1 -13       54.32       41.65      8.04 o 
   3   1 -13        2.32       10.52      5.99 o 
   4   1 -13        4.12        5.11      6.43 o 
   1   2 -13        1.80        0.58      4.68 o 
   2   2 -13        4.26        8.48      5.55 o 
   3   2 -13       17.99       21.04      7.31 o 
   4   2 -13        0.79       -0.44      5.99 o 
   0   3 -13       17.73       16.95      5.70 o 
   1   3 -13       14.87       16.51      6.28 o 
   2   3 -13        0.02        7.74      5.85 o 
   3   3 -13        4.62       12.57      6.58 o 
   4   3 -13        1.97       -2.34      5.70 o 
   1   4 -13        2.80        0.29      4.82 o 
   2   4 -13       10.41       14.91      6.87 o 
   3   4 -13        7.28        0.73      5.99 o 
   4   4 -13        6.95       -3.51      6.14 o 
   0   5 -13        2.20       -3.65      3.65 o 
   1   5 -13        3.26        6.14      5.85 o 
   2   5 -13        0.15       -1.61      5.26 o 
   3   5 -13        0.24       -4.97      4.97 o 
   4   5 -13        4.67       -1.02      6.28 o 
   1   6 -13        0.99        1.46      5.26 o 
   2   6 -13        1.42       -1.75      4.97 o 
   3   6 -13        0.71        0.29      5.85 o 
   0   7 -13        0.52       -4.97      4.97 o 
   1   7 -13        0.85       -4.68      4.68 o 
   2   7 -13       19.32       27.47      8.33 o 
   3   7 -13        0.82        0.73      6.28 o 
   1   8 -13        3.33        5.55      5.85 o 
   2   8 -13        2.85       -0.44      5.70 o 
   1   9 -13        3.38        1.32      5.85 o 
   2   9 -13        2.04        7.31      6.58 o 
   1  10 -13        1.16       18.85      7.01 o 
   0   0 -12      313.96      332.15     16.51 o 
   2   0 -12        9.54       13.01      5.55 o 
   4   0 -12       16.24       12.86      6.58 o 
   1   1 -12       62.38       62.62      5.78 o 
   2   1 -12        3.69        6.12      4.24 o 
   3   1 -12        0.14        2.84      3.51 o 
   4   1 -12        1.05       -2.78      4.97 o 
   5   1 -12        1.44        0.44      5.55 o 
   0   2 -12       78.19       73.36      9.35 o 
   1   2 -12       13.51        7.01      5.11 o 
   2   2 -12        6.31       11.98      5.85 o 
   3   2 -12        8.96       11.11      5.55 o 
   4   2 -12        8.57       17.83      7.31 o 
   5   2 -12        1.44        2.78      6.43 o 
   1   3 -12        0.75       -2.92      4.24 o 
   2   3 -12       14.91       19.44      6.58 o 
   3   3 -12        9.25        7.31      5.99 o 
   4   3 -12        5.50        8.33      6.14 o 
   5   3 -12        1.94        0.58      6.28 o 
   0   4 -12       49.03       27.91      7.31 o 
   1   4 -12        0.19       -1.75      4.24 o 
   2   4 -12        7.74        6.14      5.70 o 
   3   4 -12        0.92       -3.95      3.95 o 
   4   4 -12        6.05       16.51      6.28 o 
   5   4 -12        2.72        2.63      6.58 o 
   1   5 -12        4.02        5.99      5.41 o 
   2   5 -12       43.16       33.90      8.04 o 
   3   5 -12        1.58       -1.17      4.97 o 
   4   5 -12       33.06       33.17      8.62 o 
   5   5 -12        1.32        0.88      6.28 o 
   0   6 -12       86.05       91.77     10.81 o 
   1   6 -12        2.13        1.46      4.97 o 
   2   6 -12        4.93       -1.32      4.53 o 
   3   6 -12        2.82       -0.58      4.53 o 
   4   6 -12       29.76       33.46      9.50 o 
   5   6 -12        1.72       -5.70      5.70 o 
   1   7 -12        1.70        4.82      4.82 o 
   2   7 -12        6.38        1.17      5.11 o 
   3   7 -12        3.39        4.68      5.99 o 
   4   7 -12       11.19       10.67      6.87 o 
   0   8 -12        2.79        9.50      6.28 o 
   1   8 -12        3.29        0.73      4.38 o 
   2   8 -12       12.14        6.14      6.43 o 
   3   8 -12        6.98        1.90      5.99 o 
   4   8 -12       10.52        9.79      7.45 o 
   1   9 -12        3.56        4.38      5.41 o 
   2   9 -12        0.03       -0.29      4.97 o 
   3   9 -12       16.25       28.35      8.91 o 
   4   9 -12       12.29       15.20      8.62 o 
   0  10 -12       21.36       12.57      6.72 o 
   1  10 -12        4.31        3.36      5.55 o 
   2  10 -12        0.09        2.78      5.70 o 
   3  10 -12       12.16        2.92      6.58 o 
   1  11 -12        2.90       13.59      6.87 o 
   2  11 -12       19.69       14.03      7.16 o 
   1  12 -12        4.77       -1.17      5.55 o 
   2   0 -11       78.82       63.86      8.33 o 
   4   0 -11       27.81       31.27      7.31 o 
   6   0 -11       24.36       21.92      7.74 o 
   0   1 -11      134.35      162.51      8.18 o 
   1   1 -11       41.16       41.94      4.96 o 
   2   1 -11       18.12       18.45      4.23 o 
   3   1 -11        0.49        6.05      4.16 o 
   4   1 -11       10.70        3.60      3.67 o 
   5   1 -11        3.16        2.35      7.09 o 
   6   1 -11        3.12        0.47      4.21 o 
   1   2 -11      158.76      163.15      8.10 o 
   2   2 -11        6.90       12.80      3.85 o 
   3   2 -11        6.97        3.21      3.41 o 
   4   2 -11        0.09        5.10      4.16 o 
   5   2 -11        4.69        3.95      5.99 o 
   6   2 -11        0.01       -0.44      5.55 o 
   0   3 -11       46.97       48.08      7.45 o 
   1   3 -11        9.88       19.00      5.99 o 
   2   3 -11        2.50       -1.90      4.09 o 
   3   3 -11       15.50       19.87      6.72 o 
   4   3 -11        4.13        3.95      5.55 o 
   5   3 -11        0.88       -3.80      5.41 o 
   6   3 -11        1.56       -1.46      5.99 o 
   1   4 -11       24.26       17.97      5.99 o 
   2   4 -11        1.69        5.26      4.97 o 
   3   4 -11        2.36        6.28      5.41 o 
   4   4 -11        3.04        2.34      5.41 o 
   5   4 -11        2.99       -3.65      5.85 o 
   6   4 -11        5.79        0.58      6.87 o 
   0   5 -11       60.91       55.82      8.33 o 
   1   5 -11        9.66       11.40      5.99 o 
   2   5 -11       56.19       54.51      8.62 o 
   3   5 -11        1.03        0.44      4.82 o 
   4   5 -11        2.30       -1.32      4.68 o 
   5   5 -11        1.47        1.61      5.99 o 
   6   5 -11        1.46        3.36      6.58 o 
   1   6 -11       15.02       19.00      6.28 o 
   2   6 -11       52.71       38.72      8.04 o 
   3   6 -11       16.08       12.13      6.43 o 
   4   6 -11       61.05       56.99      9.79 o 
   5   6 -11        1.33        1.90      5.85 o 
   6   6 -11        7.99        4.24      7.31 o 
   0   7 -11       16.47       14.32      5.85 o 
   1   7 -11        0.98       -3.65      3.65 o 
   2   7 -11       52.94       54.07      9.21 o 
   3   7 -11       13.01        1.61      4.97 o 
   4   7 -11       19.02       18.27      7.60 o 
   5   7 -11        3.25        7.01      7.16 o 
   1   8 -11       40.77       33.17      7.89 o 
   2   8 -11       27.47       31.86      8.04 o 
   3   8 -11       11.43        9.64      6.43 o 
   4   8 -11       33.06       29.96      8.77 o 
   5   8 -11        0.11        2.34      6.58 o 
   0   9 -11       15.81       21.34      6.72 o 
   1   9 -11       37.43       41.65      8.18 o 
   2   9 -11        1.60        0.88      4.97 o 
   3   9 -11        3.46       -4.53      4.53 o 
   4   9 -11        5.12        3.21      6.14 o 
   5   9 -11        3.11       18.27      8.33 o 
   1  10 -11        4.05        7.01      5.41 o 
   2  10 -11        1.00       -2.92      4.53 o 
   3  10 -11       40.12       46.91      8.91 o 
   4  10 -11        2.40       -1.46      5.99 o 
   0  11 -11        2.12       -2.19      4.38 o 
   1  11 -11       18.52       14.76      5.85 o 
   2  11 -11        9.64        7.89      6.58 o 
   3  11 -11        2.19       -2.48      5.55 o 
   4  11 -11        5.30       -1.46      5.99 o 
   1  12 -11        6.85        9.06      5.70 o 
   2  12 -11        2.08        2.05      5.70 o 
   3  12 -11        0.66       -0.44      5.70 o 
   0  13 -11       11.74       16.95      6.87 o 
   1  13 -11       10.69        8.48      6.14 o 
   2  13 -11       18.15       30.54      8.62 o 
   1  14 -11        1.28        7.89      5.99 o 
   0   0 -10      118.87      132.98      9.64 o 
   2   0 -10      237.50      222.26     12.86 o 
   4   0 -10       15.38        7.31      5.26 o 
   6   0 -10        7.90       -0.29      5.11 o 
   1   1 -10        4.27        5.04      3.21 o 
   2   1 -10       44.81       47.93      9.06 o 
   3   1 -10      100.49      119.27     10.96 o 
   4   1 -10       27.01       20.19      4.49 o 
   5   1 -10        1.97       -3.25      3.25 o 
   6   1 -10        9.21        5.23      4.07 o 
   7   1 -10        0.74        3.36      5.70 o 
   0   2 -10       56.25       55.86      4.99 o 
   1   2 -10       87.78       92.50     10.67 o 
   2   2 -10       25.99       23.40      5.41 o 
   3   2 -10        4.47       10.83      3.61 o 
   4   2 -10        3.67        5.39      3.62 o 
   5   2 -10        3.07        1.79      3.51 o 
   6   2 -10        5.07        1.04      3.92 o 
   7   2 -10       10.42       13.01      7.16 o 
   1   3 -10       11.85        9.07      3.30 o 
   2   3 -10       13.78       18.03      5.19 o 
   3   3 -10        5.02        9.44      3.65 o 
   4   3 -10        1.99        0.49      4.31 o 
   5   3 -10        6.66       10.38      5.55 o 
   6   3 -10        3.43       11.69      6.43 o 
   7   3 -10        1.18        8.62      7.01 o 
   0   4 -10      680.88      700.11     24.11 o 
   1   4 -10       24.48       33.61      6.87 o 
   2   4 -10       38.25       45.01      7.74 o 
   3   4 -10        6.64        3.80      5.11 o 
   4   4 -10        9.89       12.57      6.14 o 
   5   4 -10        7.26        8.18      5.85 o 
   6   4 -10       11.62       11.69      6.72 o 
   7   4 -10        1.94        7.60      6.87 o 
   1   5 -10       86.02       92.21      9.50 o 
   2   5 -10       30.30       47.78      8.04 o 
   3   5 -10       38.63       43.25      8.04 o 
   4   5 -10        5.39        5.70      5.11 o 
   5   5 -10       10.39       24.11      7.74 o 
   6   5 -10        2.10        2.48      5.70 o 
   0   6 -10      192.28      166.30     12.27 o 
   1   6 -10       72.05       79.79      9.35 o 
   2   6 -10       64.39       61.52      8.62 o 
   3   6 -10        5.63        2.63      4.97 o 
   4   6 -10       82.18       84.46     10.67 o 
   5   6 -10        2.73       -2.78      5.41 o 
   6   6 -10        2.10       -2.78      5.70 o 
   1   7 -10       31.09       27.47      6.87 o 
   2   7 -10       95.79      112.81     11.25 o 
   3   7 -10       22.95       33.32      8.04 o 
   4   7 -10       17.03       27.03      7.74 o 
   5   7 -10        2.81       -3.95      3.95 o 
   6   7 -10        1.00        7.31      7.31 o 
   0   8 -10       94.21       80.66      9.50 o 
   1   8 -10       75.75       81.69     10.08 o 
   2   8 -10       39.24       39.46      7.89 o 
   3   8 -10       37.87       46.76      9.06 o 
   4   8 -10        0.62        4.97      5.55 o 
   5   8 -10        8.02       13.59      7.01 o 
   6   8 -10        0.32        6.72      6.72 o 
   1   9 -10       41.29       39.46      7.74 o 
   2   9 -10        8.48        6.14      5.26 o 
   3   9 -10        7.44        4.97      5.55 o 
   4   9 -10       15.35       14.76      6.28 o 
   5   9 -10       11.23        7.16      5.85 o 
   6   9 -10        2.53        4.68      7.31 o 
   0  10 -10        4.69        4.38      4.97 o 
   1  10 -10       24.85       16.95      6.28 o 
   2  10 -10        3.81        9.35      5.70 o 
   3  10 -10       16.43       27.76      7.31 o 
   4  10 -10        0.17        4.97      5.55 o 
   5  10 -10        2.57        6.14      6.58 o 
   1  11 -10       29.65       24.26      6.72 o 
   2  11 -10        2.75        4.53      5.41 o 
   3  11 -10       13.03       11.54      6.72 o 
   4  11 -10        6.58       11.11      6.58 o 
   5  11 -10        4.97        8.77      6.87 o 
   0  12 -10       36.93       35.95      8.18 o 
   1  12 -10       19.69       19.44      6.87 o 
   2  12 -10        3.18        7.89      5.85 o 
   3  12 -10        2.63        2.48      5.85 o 
   4  12 -10        2.73        5.85      6.58 o 
   1  13 -10        0.54        4.82      5.11 o 
   2  13 -10        2.75       17.10      6.72 o 
   3  13 -10       14.90       12.27      6.87 o 
   4  13 -10        3.68        4.68      6.43 o 
   0  14 -10       33.12       38.87      8.62 o 
   1  14 -10       11.08       14.03      6.14 o 
   2  14 -10        9.95       10.96      6.72 o 
   3  14 -10       23.36       13.30      7.31 o 
   1  15 -10        0.12       -2.48      4.97 o 
   2  15 -10        2.46       -0.73      5.11 o 
   2   0  -9       76.33       71.75      7.89 o 
   4   0  -9      171.55      163.08     11.69 o 
   6   0  -9       39.82       20.17      6.72 o 
   0   1  -9      236.09      234.51      8.26 o 
   1   1  -9        6.48        2.34      3.07 o 
   2   1  -9       73.12       70.80     13.08 o 
   3   1  -9       44.92       41.44      5.19 o 
   4   1  -9       37.98       42.53      5.11 o 
   5   1  -9        1.92        0.36      3.15 o 
   6   1  -9       18.39       27.33      5.11 o 
   7   1  -9       12.32        7.96      4.49 o 
   1   2  -9      118.76      116.30      6.34 o 
   2   2  -9        1.56        4.37      3.02 o 
   3   2  -9       30.61       36.21      7.38 o 
   4   2  -9        4.68       -0.36      4.75 o 
   5   2  -9       32.62       36.44      5.18 o 
   6   2  -9       17.06       20.70      4.80 o 
   7   2  -9        0.14        3.83      4.12 o 
   0   3  -9      242.44      251.10      8.74 o 
   1   3  -9       38.53       42.42      4.46 o 
   2   3  -9        9.46        9.46      4.75 o 
   3   3  -9       40.68       26.14      5.99 o 
   4   3  -9       18.88       17.39      3.90 o 
   5   3  -9       14.27       18.39      4.12 o 
   6   3  -9        6.69       11.03      4.03 o 
   7   3  -9        2.80        9.30      4.28 o 
   1   4  -9       19.58       26.65      3.75 o 
   2   4  -9       67.52       78.04      5.69 o 
   3   4  -9       83.35       92.20      6.21 o 
   4   4  -9       18.92       22.66      4.18 o 
   5   4  -9       11.64       14.61      6.28 o 
   6   4  -9        1.51        3.95      5.26 o 
   7   4  -9        0.40       -3.80      4.53 o 
   0   5  -9      139.20      154.61     10.81 o 
   1   5  -9       93.99       97.03      9.64 o 
   2   5  -9      190.53      180.47     12.27 o 
   3   5  -9       45.76       41.21      7.45 o 
   4   5  -9        0.17        7.16      5.26 o 
   5   5  -9       13.63       16.07      7.01 o 
   6   5  -9        2.06        6.14      5.41 o 
   7   5  -9        3.00        4.09      6.58 o 
   1   6  -9       12.75       15.93      5.41 o 
   2   6  -9       34.13       40.19      7.45 o 
   3   6  -9        7.06        2.92      5.26 o 
   4   6  -9        7.59       15.05      6.43 o 
   5   6  -9       18.60        3.80      4.97 o 
   6   6  -9        8.23        2.92      5.11 o 
   7   6  -9        0.70        2.19      6.28 o 
   0   7  -9     1093.72     1070.99     30.69 o 
   1   7  -9       10.17        9.35      5.41 o 
   2   7  -9       86.81       83.00      9.64 o 
   3   7  -9        9.38       14.91      5.70 o 
   4   7  -9        3.17       -3.80      4.09 o 
   5   7  -9       12.81       10.38      6.28 o 
   6   7  -9       13.86        9.21      5.99 o 
   7   7  -9        2.07        4.24      6.58 o 
   1   8  -9       36.22       32.73      6.72 o 
   2   8  -9       60.87       61.96      8.77 o 
   3   8  -9       23.60       28.79      7.01 o 
   4   8  -9        4.59       -1.02      4.53 o 
   5   8  -9       14.96        7.01      6.14 o 
   6   8  -9        4.10        9.35      6.43 o 
   0   9  -9       41.40       24.70      6.28 o 
   1   9  -9       90.45       70.43      9.35 o 
   2   9  -9        1.49        1.61      4.53 o 
   3   9  -9        5.46       -3.80      3.80 o 
   4   9  -9        6.48       -1.90      4.24 o 
   5   9  -9        2.23        0.44      4.68 o 
   6   9  -9        1.10        2.63      5.85 o 
   1  10  -9       36.84       30.69      6.87 o 
   2  10  -9       47.65       38.58      7.89 o 
   3  10  -9      143.23      172.00     13.74 o 
   4  10  -9        2.68        4.53      5.26 o 
   5  10  -9        3.24        4.97      5.70 o 
   6  10  -9        2.08       -0.55      3.75 o 
   0  11  -9        7.50        3.65      4.68 o 
   1  11  -9       31.39       26.01      6.87 o 
   2  11  -9        2.85       -1.90      4.24 o 
   3  11  -9        0.97        5.26      5.41 o 
   4  11  -9        6.19       -2.05      4.82 o 
   5  11  -9        0.90        1.02      5.26 o 
   6  11  -9        0.99        1.90      5.99 o 
   1  12  -9       12.20        8.33      5.41 o 
   2  12  -9        8.23        9.50      5.85 o 
   3  12  -9       64.87       75.26     10.38 o 
   4  12  -9       11.25       12.42      6.72 o 
   5  12  -9        6.79        9.64      7.01 o 
   0  13  -9       20.20       13.30      5.85 o 
   1  13  -9       31.27       28.50      7.45 o 
   2  13  -9        2.66        0.58      5.11 o 
   3  13  -9        5.33        9.64      5.99 o 
   4  13  -9        8.95       10.23      6.28 o 
   5  13  -9        1.37        1.41      4.28 o 
   1  14  -9       18.90       15.49      5.70 o 
   2  14  -9       11.82        9.06      6.14 o 
   3  14  -9        7.97        6.43      5.55 o 
   4  14  -9        0.11        3.95      6.14 o 
   0  15  -9        1.89        2.78      4.82 o 
   1  15  -9       23.00       21.48      6.58 o 
   2  15  -9        8.37        5.85      5.11 o 
   3  15  -9       10.67        9.50      6.28 o 
   1  16  -9        3.41        2.92      4.53 o 
   0   0  -8       18.43       22.65      4.68 o 
   2   0  -8      156.26      154.46      9.64 o 
   4   0  -8      294.26      307.46     14.91 o 
   6   0  -8       28.42       29.96      7.31 o 
   8   0  -8        2.69       -1.02      5.41 o 
   1   1  -8      100.45      110.38      5.92 o 
   2   1  -8       52.48       48.79      4.49 o 
   3   1  -8       50.81       41.87      4.60 o 
   4   1  -8      202.58      224.78      8.98 o 
   5   1  -8       25.59       22.10      4.34 o 
   6   1  -8       16.13       20.57      4.58 o 
   7   1  -8        5.05        4.76      4.53 o 
   8   1  -8        2.88        5.99      6.14 o 
   0   2  -8       81.73       78.93      5.01 o 
   1   2  -8       21.41       18.25      3.37 o 
   2   2  -8      129.01      139.63      6.68 o 
   3   2  -8       87.44       86.72      5.80 o 
   4   2  -8        8.68        3.50      3.09 o 
   5   2  -8       18.07       21.14      4.33 o 
   6   2  -8       18.11       24.12      4.65 o 
   7   2  -8        5.92        4.36      3.81 o 
   8   2  -8        0.89       -0.50      3.65 o 
   1   3  -8      142.71      139.96      5.32 o 
   2   3  -8      104.67      106.69      5.93 o 
   3   3  -8       19.90       20.89      3.87 o 
   4   3  -8      103.30      111.07      6.70 o 
   5   3  -8        9.66       10.79      5.70 o 
   6   3  -8        8.84        8.87      3.67 o 
   7   3  -8        3.58        8.11      3.82 o 
   8   3  -8        1.42       -0.58      5.55 o 
   0   4  -8      340.36      345.86      9.44 o 
   1   4  -8       18.11       14.45      2.75 o 
   2   4  -8       15.59       16.93      3.43 o 
   3   4  -8        1.34        1.10      4.38 o 
   4   4  -8       79.75       86.56      9.35 o 
   5   4  -8        7.29        2.05      3.10 o 
   6   4  -8        3.62       -2.73      2.74 o 
   7   4  -8        4.17        7.20      5.55 o 
   8   4  -8        0.38        5.99      6.14 o 
   1   5  -8       15.43       15.15      3.72 o 
   2   5  -8       87.51       88.12      8.77 o 
   3   5  -8      196.44      239.51     14.03 o 
   4   5  -8       99.55      101.71     10.08 o 
   5   5  -8       14.42       13.15      5.55 o 
   6   5  -8       16.40       24.55      7.74 o 
   7   5  -8        1.40       -2.05      4.09 o 
   8   5  -8        1.12        5.85      6.72 o 
   0   6  -8     1352.97     1386.92     34.63 o 
   1   6  -8      107.47      115.25      7.13 o 
   2   6  -8      445.14      426.41     18.12 o 
   3   6  -8       94.92       93.23      9.50 o 
   4   6  -8       80.40       79.06      9.64 o 
   5   6  -8       10.60       14.47      6.28 o 
   6   6  -8        2.43        6.14      5.26 o 
   7   6  -8        2.86        2.19      5.41 o 
   1   7  -8       58.17       55.50      5.63 o 
   2   7  -8        3.36        3.65      4.82 o 
   3   7  -8       23.01       23.23      6.28 o 
   4   7  -8       34.67       31.71      7.01 o 
   5   7  -8        2.87       -1.32      4.38 o 
   6   7  -8       31.20       30.25      8.04 o 
   7   7  -8        1.20       -4.24      4.82 o 
   0   8  -8      240.78      229.86     13.30 o 
   1   8  -8       79.31       76.22      6.10 o 
   2   8  -8      205.09      188.80     12.71 o 
   3   8  -8       24.08       16.66      5.70 o 
   4   8  -8       26.99       15.78      6.43 o 
   5   8  -8        0.97        1.17      4.82 o 
   6   8  -8       11.58       19.58      7.01 o 
   7   8  -8        0.90        0.00      5.55 o 
   1   9  -8      229.18      205.17     13.01 o 
   2   9  -8      149.12      147.01     11.69 o 
   3   9  -8       46.85       51.29      8.18 o 
   4   9  -8       12.53       17.24      6.43 o 
   5   9  -8        4.07        7.45      5.26 o 
   6   9  -8        0.66       -4.24      4.24 o 
   7   9  -8        0.65       -3.80      3.80 o 
   0  10  -8       33.21       30.83      6.43 o 
   1  10  -8       47.69       51.88      7.89 o 
   2  10  -8       41.59       51.44      7.89 o 
   3  10  -8       15.58       12.71      5.99 o 
   4  10  -8        8.99        3.07      4.53 o 
   5  10  -8        7.89       18.56      7.45 o 
   6  10  -8        5.76       12.24      4.60 o 
   1  11  -8       32.76       26.16      6.72 o 
   2  11  -8       32.13       24.26      6.43 o 
   3  11  -8       19.64       23.82      6.87 o 
   4  11  -8       23.98       14.32      6.43 o 
   5  11  -8        9.08        9.94      5.99 o 
   6  11  -8        0.20        5.47      3.97 o 
   0  12  -8       16.07        9.64      4.82 o 
   1  12  -8       39.57       35.22      7.16 o 
   2  12  -8       12.86       11.25      5.55 o 
   3  12  -8        5.08        3.36      5.11 o 
   4  12  -8       21.64       21.63      6.72 o 
   5  12  -8        0.56       -2.30      3.16 o 
   6  12  -8        2.18       13.59      7.45 o 
   1  13  -8        7.67        7.01      4.68 o 
   2  13  -8       10.57        8.18      5.41 o 
   3  13  -8       28.64       29.52      7.60 o 
   4  13  -8       47.84       52.90      9.35 o 
   5  13  -8        5.17        9.06      4.34 o 
   0  14  -8        1.69       -2.19      3.95 o 
   1  14  -8       54.41       36.82      7.45 o 
   2  14  -8        2.44       -0.58      3.80 o 
   3  14  -8        4.03        6.43      5.26 o 
   4  14  -8        9.49        8.76      4.29 o 
   5  14  -8        3.02        3.52      4.29 o 
   1  15  -8        8.02        7.45      4.97 o 
   2  15  -8        6.64       10.96      6.14 o 
   3  15  -8       12.89        3.95      5.55 o 
   4  15  -8       24.79       30.05      5.92 o 
   0  16  -8       16.03       10.38      5.99 o 
   1  16  -8       21.53       28.20      7.60 o 
   2  16  -8        5.47       10.23      5.85 o 
   3  16  -8       15.73       13.81      8.69 o 
   1  17  -8        8.40       13.44      5.99 o 
   2  17  -8       10.25       15.22      5.16 o 
   1  18  -8        2.72        4.23      4.28 o 
   2   0  -7      900.84      897.24     23.67 o 
   4   0  -7       19.65       20.02      5.41 o 
   6   0  -7       49.66       43.69      7.74 o 
   8   0  -7       16.03       32.00      8.48 o 
   0   1  -7       76.74       92.50      4.97 o 
   1   1  -7      538.55      557.71     12.13 o 
   2   1  -7      186.86      195.46     15.12 o 
   3   1  -7       20.25       17.61      4.60 o 
   4   1  -7       50.46       54.70      4.96 o 
   5   1  -7        6.00       11.18      3.46 o 
   6   1  -7       48.13       53.39     10.16 o 
   7   1  -7       64.14       84.68      7.28 o 
   8   1  -7       30.47       25.92      6.36 o 
   1   2  -7       76.40       76.11      4.17 o 
   2   2  -7        4.59        7.58      2.78 o 
   3   2  -7      116.59      118.90      6.13 o 
   4   2  -7        7.86        9.69      5.33 o 
   5   2  -7       18.20       22.61      5.63 o 
   6   2  -7       20.95       21.64     13.88 o 
   7   2  -7        7.90       13.83      4.34 o 
   8   2  -7        5.81        8.84      4.06 o 
   0   3  -7       20.81       25.98      3.02 o 
   1   3  -7       61.29       68.30      4.19 o 
   2   3  -7       68.40       70.78      4.59 o 
   3   3  -7       23.40       24.45      3.68 o 
   4   3  -7        6.69        6.22      2.99 o 
   5   3  -7       83.50       83.35      6.18 o 
   6   3  -7       18.08       17.84      5.04 o 
   7   3  -7        5.32        7.44      3.50 o 
   8   3  -7        0.29        0.33      3.46 o 
   1   4  -7      236.72      240.81      6.43 o 
   2   4  -7       47.08       56.30      8.18 o 
   3   4  -7        8.94       13.36      3.08 o 
   4   4  -7       66.48       81.96      5.78 o 
   5   4  -7       33.10       34.64      4.59 o 
   6   4  -7       41.73       36.83      6.43 o 
   7   4  -7        0.62        1.58      3.05 o 
   8   4  -7        3.54        2.22      9.72 o 
   0   5  -7      275.19      255.29     12.86 o 
   1   5  -7      302.40      301.37      8.05 o 
   2   5  -7        0.47       -1.70      2.27 o 
   3   5  -7       12.95       17.39      3.87 o 
   4   5  -7      189.08      203.86     11.91 o 
   5   5  -7       85.48       74.30      4.54 o 
   6   5  -7        5.01        8.92      3.51 o 
   7   5  -7       11.10       16.27      6.28 o 
   8   5  -7        1.82        9.68      4.34 o 
   1   6  -7       89.47       88.42      5.84 o 
   2   6  -7      609.45      583.94     20.31 o 
   3   6  -7        8.48       10.23      4.97 o 
   4   6  -7      369.58      341.21     16.66 o 
   5   6  -7       30.99       40.62      7.74 o 
   6   6  -7       16.96       19.33      4.00 o 
   7   6  -7        1.97        1.32      4.38 o 
   8   6  -7        1.03       -0.73      5.85 o 
   0   7  -7      311.38      314.47     14.61 o 
   1   7  -7       81.01       72.36     10.81 o 
   2   7  -7      115.44      110.47      9.35 o 
   3   7  -7       20.60       14.47      5.26 o 
   4   7  -7       97.02      104.19     10.23 o 
   5   7  -7        9.41       17.54      6.14 o 
   6   7  -7        9.36       13.60      4.92 o 
   7   7  -7        4.29       -1.32      4.24 o 
   8   7  -7        4.97        4.09      5.99 o 
   1   8  -7       62.23       72.96      7.01 o 
   2   8  -7      101.65       99.66      9.50 o 
   3   8  -7      186.88      201.95     13.01 o 
   4   8  -7       11.27        9.64      4.82 o 
   5   8  -7        4.30        5.11      4.68 o 
   6   8  -7       15.26        5.49      6.72 o 
   7   8  -7        8.73       15.05      6.72 o 
   0   9  -7       90.73       83.15      8.48 o 
   1   9  -7      196.12      171.78     15.49 o 
   2   9  -7       51.60       41.50      7.16 o 
   3   9  -7       51.30       47.78      7.31 o 
   4   9  -7       13.50       13.44      5.85 o 
   5   9  -7        9.42       13.59      5.55 o 
   6   9  -7       17.81       16.62      4.25 o 
   7   9  -7       17.06       16.95      4.31 o 
   1  10  -7      367.50      359.77     16.80 o 
   2  10  -7       11.87       14.91      5.55 o 
   3  10  -7       41.54       41.79      7.45 o 
   4  10  -7       13.69       12.13      6.14 o 
   5  10  -7        6.58       15.64      6.28 o 
   6  10  -7        1.11        2.16      3.07 o 
   7  10  -7        0.86        4.42      5.41 o 
   0  11  -7       72.85       72.19      8.33 o 
   1  11  -7       29.93       42.09      7.16 o 
   2  11  -7       38.76       38.58      7.31 o 
   3  11  -7       39.27       31.27      6.72 o 
   4  11  -7       13.20       19.58      6.58 o 
   5  11  -7       13.76       15.72      4.41 o 
   6  11  -7        0.46       -0.03      3.02 o 
   7  11  -7        3.75        0.00      5.55 o 
   1  12  -7       34.36       36.82      7.01 o 
   2  12  -7       63.46       60.35      8.48 o 
   3  12  -7       14.49        9.35      5.11 o 
   4  12  -7        2.25       -3.80      4.09 o 
   5  12  -7        9.63        6.19      3.57 o 
   6  12  -7        3.36        1.14      6.43 o 
   0  13  -7      112.62      124.36     10.81 o 
   1  13  -7        2.08       -3.07      3.07 o 
   2  13  -7       13.59        8.91      5.26 o 
   3  13  -7       19.72       17.97      6.43 o 
   4  13  -7       18.82       16.90      7.01 o 
   5  13  -7        2.06        3.19      3.67 o 
   6  13  -7       10.59        7.99      4.28 o 
   1  14  -7        3.52        7.31      4.68 o 
   2  14  -7       17.05        6.58      5.11 o 
   3  14  -7        0.98       -4.24      4.24 o 
   4  14  -7       38.74       42.67     13.74 o 
   5  14  -7        3.28        1.32      3.69 o 
   0  15  -7       44.11       53.19      8.18 o 
   1  15  -7       56.76       52.90      8.04 o 
   2  15  -7        1.22       -1.32      4.24 o 
   3  15  -7       18.19        9.42      3.77 o 
   4  15  -7        3.53        5.50      3.97 o 
   5  15  -7        0.21        2.12      3.92 o 
   1  16  -7        2.21        2.63      4.24 o 
   2  16  -7        5.82       10.00      3.58 o 
   3  16  -7       10.78        1.97      4.31 o 
   4  16  -7        4.54        7.40      4.97 o 
   1  17  -7        4.47        9.75      3.93 o 
   2  17  -7        5.11        0.76      4.31 o 
   3  17  -7        4.16        6.24      4.44 o 
   4  17  -7        3.24        3.80      6.14 o 
   1  18  -7       17.18       14.76      6.43 o 
   2  18  -7       12.31        8.62      7.31 o 
   0  19  -7        8.32       17.68      8.18 o 
   1  19  -7       12.57       26.60      8.77 o 
   0   0  -6      427.83      419.83     13.44 o 
   2   0  -6      473.07      464.11     15.05 o 
   4   0  -6       39.40       36.03      3.46 o 
   6   0  -6        4.42       -1.26      2.47 o 
   8   0  -6      104.93      102.88     11.25 o 
   1   1  -6      411.67      415.69     10.45 o 
   2   1  -6      182.26      179.66      6.50 o 
   3   1  -6      216.87      225.09      4.62 o 
   4   1  -6       94.76       94.58      3.85 o 
   5   1  -6      218.59      215.83      5.76 o 
   6   1  -6       34.00       40.17      5.30 o 
   7   1  -6        3.12       -0.43      5.63 o 
   8   1  -6       12.12       12.29      4.18 o 
   9   1  -6        7.35       10.68      4.28 o 
   0   2  -6      612.94      621.53     12.64 o 
   1   2  -6      875.58      870.37     12.43 o 
   2   2  -6       85.74       96.15      4.83 o 
   3   2  -6      157.63      150.98      4.61 o 
   4   2  -6        6.85        5.97      2.04 o 
   5   2  -6      302.61      333.09      8.46 o 
   6   2  -6       33.59       32.21      3.58 o 
   7   2  -6        4.14        5.15      2.52 o 
   8   2  -6       28.20       22.46      4.65 o 
   9   2  -6        0.89        7.60      4.24 o 
   1   3  -6      223.92      229.62      7.11 o 
   2   3  -6      219.36      217.94      8.69 o 
   3   3  -6       40.64       37.85      3.72 o 
   4   3  -6       22.86       21.63      2.62 o 
   5   3  -6        5.90        7.15      2.22 o 
   6   3  -6       21.04       17.22      3.47 o 
   7   3  -6        3.50        7.37      3.20 o 
   8   3  -6        2.73       -3.21      3.80 o 
   0   4  -6      438.43      424.87      9.13 o 
   1   4  -6      511.40      525.73      9.12 o 
   2   4  -6      209.38      220.02      6.99 o 
   3   4  -6        0.43       -1.86      1.86 o 
   4   4  -6       57.70       48.68      5.11 o 
   5   4  -6       59.95       67.35      4.22 o 
   6   4  -6      112.05      123.52      7.16 o 
   7   4  -6        5.09        3.20      4.60 o 
   8   4  -6        0.84       -0.66      3.08 o 
   1   5  -6      289.27      296.60      6.58 o 
   2   5  -6       91.30       99.16      6.06 o 
   3   5  -6      328.32      346.82      9.48 o 
   4   5  -6       68.47       64.67      5.05 o 
   5   5  -6       15.58       15.33      6.06 o 
   6   5  -6       10.77       11.54      2.64 o 
   7   5  -6        9.72        6.94      3.26 o 
   8   5  -6        1.31       -0.58      3.14 o 
   0   6  -6      397.77      377.16     14.76 o 
   1   6  -6      373.88      373.63      7.34 o 
   2   6  -6      404.02      409.45      9.68 o 
   3   6  -6       13.31       10.02      2.73 o 
   4   6  -6       41.58       40.20      4.35 o 
   5   6  -6       19.21       22.39      3.86 o 
   6   6  -6       56.15       44.44      4.02 o 
   7   6  -6        1.74        1.26      3.04 o 
   8   6  -6        1.31        0.67      3.23 o 
   1   7  -6       15.83       16.12      3.36 o 
   2   7  -6      511.54      505.32     18.27 o 
   3   7  -6       88.99       76.86      8.18 o 
   4   7  -6      492.09      478.14     19.29 o 
   5   7  -6        7.42       12.27      5.26 o 
   6   7  -6       16.79       13.15      3.50 o 
   7   7  -6        0.38       -2.03      4.16 o 
   8   7  -6        0.18        1.14      3.16 o 
   0   8  -6      125.31      120.12      9.35 o 
   1   8  -6      528.20      499.65     23.02 o 
   2   8  -6       28.52       27.47      5.85 o 
   3   8  -6       48.64       62.54      7.74 o 
   4   8  -6      109.94      105.21     10.08 o 
   5   8  -6      212.86      216.13     13.88 o 
   6   8  -6       44.48       39.66      5.48 o 
   7   8  -6        2.41        1.55      2.63 o 
   8   8  -6        0.55        1.60      3.29 o 
   1   9  -6       11.21        5.76      3.15 o 
   2   9  -6      258.82      244.91     13.01 o 
   3   9  -6      120.92      101.27      9.50 o 
   4   9  -6       15.47       21.92      6.14 o 
   5   9  -6       34.68       29.29      4.59 o 
   6   9  -6        4.01        4.87      2.94 o 
   7   9  -6        1.11       -0.61      5.19 o 
   8   9  -6        0.60        2.18      3.09 o 
   0  10  -6       53.84       61.67      7.31 o 
   1  10  -6       75.38       83.62      5.94 o 
   2  10  -6        7.47        1.61      4.38 o 
   3  10  -6       64.23       59.62      7.89 o 
   4  10  -6        4.66        7.74      4.97 o 
   5  10  -6       13.53        8.25      6.72 o 
   6  10  -6        0.24       -0.07      2.79 o 
   7  10  -6        4.78        1.32      4.97 o 
   1  11  -6       75.77       72.92      8.48 o 
   2  11  -6      391.69      377.45     16.95 o 
   3  11  -6      279.39      299.71     15.64 o 
   4  11  -6        6.98        1.02      4.24 o 
   5  11  -6       17.55       19.80      4.18 o 
   6  11  -6        0.20       -0.45      2.81 o 
   7  11  -6        2.92       -4.09      4.09 o 
   0  12  -6       58.21       61.81      7.60 o 
   1  12  -6       57.41       58.01      7.74 o 
   2  12  -6      167.75      182.22     12.27 o 
   3  12  -6       15.64       20.31      5.99 o 
   4  12  -6       10.71       17.90      4.29 o 
   5  12  -6       18.55       14.30      3.97 o 
   6  12  -6        9.47        7.96      3.82 o 
   7  12  -6        9.62       13.88      6.87 o 
   1  13  -6       49.10       40.19      6.87 o 
   2  13  -6      187.94      178.13     12.27 o 
   3  13  -6       25.61       15.12      3.70 o 
   4  13  -6        3.20        2.36      2.98 o 
   5  13  -6        7.57        2.83      3.58 o 
   6  13  -6        5.93        4.68      5.55 o 
   1  14  -6       11.81        5.85      4.68 o 
   2  14  -6       13.86        8.33      5.41 o 
   3  14  -6       11.39        9.70      3.45 o 
   4  14  -6        5.42        6.10      3.39 o 
   5  14  -6        1.44       -1.31      3.51 o 
   6  14  -6       13.12        9.13      4.64 o 
   1  15  -6        0.95        7.01      4.53 o 
   2  15  -6        2.23        4.29      3.09 o 
   3  15  -6       10.40        7.49      3.46 o 
   4  15  -6        0.88       -3.00      3.00 o 
   5  15  -6       15.39       15.97      4.91 o 
   0  16  -6        2.87        6.72      4.53 o 
   1  16  -6       41.97       44.60      5.37 o 
   2  16  -6        9.86        9.47      3.64 o 
   3  16  -6        1.29        0.95      3.24 o 
   4  16  -6        0.39       -0.67      3.61 o 
   5  16  -6        0.15       -3.61      3.61 o 
   1  17  -6        1.31        0.07      2.56 o 
   2  17  -6       12.94       11.69      5.55 o 
   3  17  -6       23.12       25.87      7.60 o 
   4  17  -6        4.09        3.95      6.58 o 
   1  18  -6       21.67       27.47      7.16 o 
   2  18  -6        5.38       12.42      5.99 o 
   3  18  -6        0.08        1.17      6.28 o 
   1  19  -6        5.14        2.63      5.99 o 
   2  19  -6        8.27       12.86      7.89 o 
   2   0  -5       55.77       50.06      2.78 o 
   4   0  -5       14.44       15.04      3.73 o 
   6   0  -5      545.06      556.90     19.44 o 
   8   0  -5       11.00        8.33      5.85 o 
   0   1  -5     3078.11     3163.34     37.91 o 
   1   1  -5       30.13       28.45      2.62 o 
   2   1  -5       99.53       94.08      7.53 o 
   3   1  -5        0.28       -0.94      0.94 o 
   4   1  -5       46.16       41.44      2.58 o 
   5   1  -5       96.53       95.65      4.48 o 
   6   1  -5      248.21      262.08      9.25 o 
   7   1  -5       24.93       24.43      4.29 o 
   8   1  -5       92.28       83.05      8.40 o 
   9   1  -5        0.18       -1.90      5.11 o 
   1   2  -5      487.12      456.81     15.91 o 
   2   2  -5      111.53      113.80      4.78 o 
   3   2  -5      293.11      293.80      6.23 o 
   4   2  -5      136.52      137.09      4.06 o 
   5   2  -5      159.15      161.05      7.51 o 
   6   2  -5       29.04       25.79      3.12 o 
   7   2  -5       15.80        9.10      2.76 o 
   8   2  -5        3.60        1.51      2.70 o 
   9   2  -5        8.65        4.38      3.93 o 
   0   3  -5      580.17      520.69     12.20 o 
   1   3  -5      320.13      325.52      6.46 o 
   2   3  -5      697.38      711.62     22.14 o 
   3   3  -5       40.92       43.05      2.73 o 
   4   3  -5       24.26       19.88      3.08 o 
   5   3  -5       66.24       62.02      3.90 o 
   6   3  -5       65.02       64.50      5.63 o 
   7   3  -5       11.83        7.01      2.70 o 
   8   3  -5        3.00        0.16      2.55 o 
   9   3  -5        0.63        1.64      5.77 o 
   1   4  -5     1011.66      968.57     12.85 o 
   2   4  -5       19.87       18.18      1.90 o 
   3   4  -5       79.18       72.38      4.66 o 
   4   4  -5       32.38       25.64      3.47 o 
   5   4  -5       76.84       83.97      4.45 o 
   6   4  -5       38.85       44.54      4.74 o 
   7   4  -5        1.61       -0.19      2.06 o 
   8   4  -5       10.68       14.54      4.13 o 
   9   4  -5        2.78        6.07      3.82 o 
   0   5  -5      992.54     1040.16     24.99 o 
   1   5  -5      804.73      797.79     11.01 o 
   2   5  -5       31.59       30.40      3.62 o 
   3   5  -5       56.84       65.11      3.34 o 
   4   5  -5       30.41       35.93      4.01 o 
   5   5  -5      105.53       98.86      6.07 o 
   6   5  -5       52.53       57.53      3.60 o 
   7   5  -5       12.09       20.31      4.58 o 
   8   5  -5       16.04       12.36      3.81 o 
   9   5  -5        0.36       -0.55      3.41 o 
   1   6  -5      272.05      273.27     13.02 o 
   2   6  -5      777.88      802.27     10.98 o 
   3   6  -5      202.80      203.29      5.56 o 
   4   6  -5      300.38      306.37      9.61 o 
   5   6  -5      116.77      106.95      6.59 o 
   6   6  -5      151.55      161.30      6.12 o 
   7   6  -5        2.71        2.83      3.87 o 
   8   6  -5        0.35        6.21      3.12 o 
   0   7  -5     1521.05     1466.71     32.73 o 
   1   7  -5      481.08      482.48      8.62 o 
   2   7  -5      388.06      360.90     11.33 o 
   3   7  -5        8.34        3.71      1.80 o 
   4   7  -5       32.29       40.62      4.64 o 
   5   7  -5       61.55       69.45      4.52 o 
   6   7  -5       27.61       27.69      4.31 o 
   7   7  -5        7.87        9.60      3.41 o 
   8   7  -5        0.35        2.63      3.20 o 
   1   8  -5        8.54       10.37      1.91 o 
   2   8  -5        7.06        8.94      2.85 o 
   3   8  -5       94.85      112.63      6.03 o 
   4   8  -5      146.89      143.97      7.17 o 
   5   8  -5        0.92        1.88      2.19 o 
   6   8  -5       16.30       13.16      3.26 o 
   7   8  -5        4.58        6.72      3.24 o 
   8   8  -5        3.93        3.20      3.36 o 
   0   9  -5       52.43       52.31      6.58 o 
   1   9  -5       76.01       77.22      7.39 o 
   2   9  -5        8.32        8.22      4.38 o 
   3   9  -5       17.81       15.65      3.46 o 
   4   9  -5       54.78       65.91      5.41 o 
   5   9  -5      100.24      105.05      9.50 o 
   6   9  -5       17.26       19.34      7.16 o 
   7   9  -5        8.00        8.22      3.26 o 
   8   9  -5       12.60       13.27      4.28 o 
   1  10  -5      191.79      189.11     12.20 o 
   2  10  -5       43.81       37.55      5.70 o 
   3  10  -5       53.90       49.28      4.87 o 
   4  10  -5       60.12       62.44      6.28 o 
   5  10  -5       46.00       46.68      5.14 o 
   6  10  -5        6.65        5.79      3.05 o 
   7  10  -5        4.93        0.88      4.68 o 
   8  10  -5        0.16        4.11      3.50 o 
   0  11  -5      120.51      100.39      8.91 o 
   1  11  -5      141.53      142.01      8.11 o 
   2  11  -5       79.83       72.02      5.26 o 
   3  11  -5       20.45       26.01      6.14 o 
   4  11  -5       14.46       20.56      4.13 o 
   5  11  -5       15.34        7.53      3.24 o 
   6  11  -5        9.44        9.25      4.38 o 
   7  11  -5        7.38       15.78      5.99 o 
   1  12  -5      161.52      158.72      6.97 o 
   2  12  -5       48.23       49.39      7.16 o 
   3  12  -5       25.20       23.91      4.13 o 
   4  12  -5       28.50       29.61      4.64 o 
   5  12  -5       32.57       30.84      4.91 o 
   6  12  -5        7.58        7.47      3.80 o 
   7  12  -5        0.81       -0.27      3.43 o 
   0  13  -5      248.84      225.04     12.57 o 
   1  13  -5       33.62       34.30      4.10 o 
   3  13  -5       51.27       51.44      7.89 o 
   4  13  -5       15.13       13.76      3.77 o 
   5  13  -5       16.68        7.72      3.56 o 
   6  13  -5       28.68       33.66     10.45 o 
   2  14  -5        2.69        2.34      3.65 o 
   3  14  -5       70.52       70.97      6.50 o 
   4  14  -5        0.88       -2.41      2.41 o 
   5  14  -5        9.46        7.82      3.72 o 
   6  14  -5        3.44        2.07      3.76 o 
   0  15  -5        2.60        5.85      3.95 o 
   1  15  -5       45.78       38.14      6.87 o 
   2  15  -5       13.92       12.09      3.67 o 
   3  15  -5       14.12       18.61      4.18 o 
   4  15  -5        2.08        2.27      3.02 o 
   5  15  -5        2.36        3.46      3.82 o 
   6  15  -5        4.00       -1.95      3.87 o 
   1  16  -5       16.08       12.99      3.00 o 
   2  16  -5       18.83       15.30      3.77 o 
   3  16  -5       16.88       12.54      4.03 o 
   4  16  -5        9.60        5.52      3.81 o 
   5  16  -5       33.47       28.50      8.62 o 
   0  17  -5       15.11       30.10      6.43 o 
   1  17  -5       27.08       23.95      4.34 o 
   2  17  -5        3.96        5.41      4.24 o 
   3  17  -5       10.26       21.34      7.01 o 
   4  17  -5        3.06       -2.92      5.11 o 
   1  18  -5        3.80        4.68      4.68 o 
   2  18  -5        3.28       -0.73      4.38 o 
   3  18  -5        3.61        2.19      5.70 o 
   4  18  -5        0.09        4.09      5.85 o 
   2  19  -5        1.33       -4.24      5.26 o 
   3  19  -5        1.06        2.92      6.87 o 
   1  20  -5       12.81       10.38      7.01 o 
   0   0  -4     5797.78     5671.61     89.87 o 
   2   0  -4     5376.02     5474.53     62.07 o 
   4   0  -4      879.26      945.32     22.50 o 
   6   0  -4      850.15      834.26     24.84 o 
   8   0  -4        1.09        1.75      4.53 o 
   1   1  -4     1302.55     1248.07     21.63 o 
   2   1  -4      372.44      387.71      6.52 o 
   3   1  -4      776.69      765.63      9.32 o 
   4   1  -4      567.31      585.41     21.48 o 
   5   1  -4       24.06       25.52      3.31 o 
   6   1  -4      135.43      141.19      7.08 o 
   7   1  -4        3.16        7.83      3.36 o 
   8   1  -4        9.33        7.48      6.21 o 
   9   1  -4        6.61        6.27      4.28 o 
   0   2  -4      753.58      736.16     14.61 o 
   1   2  -4      274.20      280.97      6.62 o 
   2   2  -4      345.18      349.96     10.54 o 
   3   2  -4       48.26       43.96      3.16 o 
   4   2  -4       58.70       60.24      3.69 o 
   5   2  -4      129.56      128.75      5.99 o 
   6   2  -4       28.52       34.54      9.13 o 
   7   2  -4       42.36       51.93      5.27 o 
   8   2  -4        6.71        3.95      3.56 o 
   9   2  -4        1.92       -0.46      3.93 o 
   1   3  -4      688.34      703.58      9.53 o 
   2   3  -4      156.43      140.37      3.73 o 
   3   3  -4      315.94      327.76      8.69 o 
   4   3  -4      231.29      221.29      7.28 o 
   5   3  -4       45.92       47.93      2.86 o 
   6   3  -4       41.39       39.86      5.92 o 
   7   3  -4        5.13        0.80      4.46 o 
   8   3  -4       11.50       17.31      6.06 o 
   9   3  -4        0.13       -3.47      3.47 o 
   0   4  -4      291.73      277.21     10.38 o 
   1   4  -4      116.75      113.76      3.42 o 
   2   4  -4      499.67      482.52      7.50 o 
   3   4  -4      295.20      307.67      7.96 o 
   4   4  -4       27.80       24.38      3.65 o 
   5   4  -4       19.02       17.30      2.19 o 
   6   4  -4       47.11       46.36      3.15 o 
   7   4  -4        5.87        6.81      3.02 o 
   8   4  -4        5.30       10.08      3.93 o 
   9   4  -4        2.69       -3.95      5.70 o 
   1   5  -4      480.91      481.47      8.14 o 
   2   5  -4      154.17      150.65      7.51 o 
   3   5  -4      952.88      916.07     16.08 o 
   4   5  -4       18.04       19.69      4.24 o 
   5   5  -4      186.03      186.89      6.18 o 
   6   5  -4       14.71       16.77      2.41 o 
   7   5  -4        4.11        1.21      2.23 o 
   8   5  -4        8.08        9.88      3.49 o 
   9   5  -4        1.04        2.08      2.97 o 
   0   6  -4     1925.31     1888.01     37.85 o 
   1   6  -4      142.82      139.30      4.12 o 
   2   6  -4     1854.26     1924.23     20.60 o 
   3   6  -4      116.16      125.50      6.14 o 
   4   6  -4      268.93      267.20      8.78 o 
   5   6  -4       13.44       15.14      3.08 o 
   6   6  -4      103.42      111.33      4.67 o 
   7   6  -4        2.72       -0.52      2.04 o 
   8   6  -4       37.05       32.45      4.27 o 
   9   6  -4        2.14        5.18      3.79 o 
   1   7  -4      250.92      254.75      5.86 o 
   2   7  -4     1543.31     1534.78     17.59 o 
   3   7  -4       47.61       39.23      3.92 o 
   4   7  -4      103.93      110.09      7.76 o 
   5   7  -4        5.23        5.69      2.38 o 
   6   7  -4       62.92       54.63      6.09 o 
   7   7  -4        4.69        8.04      2.65 o 
   8   7  -4        1.91        0.26      2.55 o 
   0   8  -4      884.21      980.33     19.51 o 
   1   8  -4       40.76       47.60      2.94 o 
   2   8  -4      514.93      543.18     13.37 o 
   3   8  -4       51.90       60.53      4.59 o 
   4   8  -4      129.95      132.21     11.27 o 
   5   8  -4       66.56       60.18      4.35 o 
   6   8  -4       41.37       32.96      3.79 o 
   7   8  -4       12.69       10.73      2.48 o 
   8   8  -4       11.93       12.31      4.73 o 
   1   9  -4      224.43      217.07      9.06 o 
   2   9  -4      373.46      395.45     13.15 o 
   3   9  -4      190.52      201.17      9.13 o 
   4   9  -4      216.17      229.84      7.25 o 
   5   9  -4       30.31       26.06      3.45 o 
   6   9  -4       19.18       26.67      3.69 o 
   7   9  -4       13.09       10.99      3.00 o 
   8   9  -4        4.56       11.04      3.26 o 
   0  10  -4      644.94      621.12     12.94 o 
   1  10  -4      167.01      165.59      8.69 o 
   2  10  -4      143.04      148.60      6.59 o 
   3  10  -4      107.44      118.46      5.26 o 
   4  10  -4       39.30       33.38      3.54 o 
   5  10  -4       21.21       18.34      3.19 o 
   6  10  -4       26.82       26.29      3.81 o 
   7  10  -4        7.61        8.37      3.92 o 
   8  10  -4        0.68        3.14      3.31 o 
   1  11  -4      259.94      272.22      8.55 o 
   2  11  -4      111.39      107.46      5.92 o 
   3  11  -4      153.38      155.99      6.10 o 
   4  11  -4       30.41       37.18      4.05 o 
   5  11  -4        1.41       -0.06      2.04 o 
   6  11  -4       20.44       15.01      3.27 o 
   7  11  -4        9.42        3.65      4.38 o 
   8  11  -4        0.57        6.14      4.68 o 
   0  12  -4      176.96      179.91      7.67 o 
   1  12  -4       56.85       61.83      4.83 o 
   2  12  -4       14.94       19.46      3.90 o 
   3  12  -4       22.02       20.33      3.12 o 
   4  12  -4       14.38       16.01      6.58 o 
   5  12  -4       22.71       19.28      3.41 o 
   6  12  -4       28.79       24.35      3.87 o 
   7  12  -4       12.02       13.36      4.10 o 
   1  13  -4       41.86       31.48      6.04 o 
   2  13  -4      225.27      222.38     12.56 o 
   3  13  -4       55.57       55.08      5.77 o 
   4  13  -4       81.51       94.31      6.76 o 
   5  13  -4       31.78       32.36      4.15 o 
   6  13  -4       13.73        8.37      3.64 o 
   7  13  -4        3.88        5.19      3.97 o 
   0  14  -4      285.36      281.73      9.99 o 
   1  14  -4        5.44        4.97      2.19 o 
   2  14  -4       20.81       17.40      3.52 o 
   3  14  -4       29.31       31.65      4.64 o 
   4  14  -4       23.98       22.25      5.12 o 
   5  14  -4       41.60       49.89      4.71 o 
   6  14  -4        6.08       10.05      4.22 o 
   7  14  -4        8.32       15.49      6.87 o 
   1  15  -4       53.03       54.74      3.54 o 
   2  15  -4       82.38       81.51      7.88 o 
   3  15  -4       73.42       82.50      5.31 o 
   4  15  -4        3.92        2.21      4.24 o 
   5  15  -4        2.77       -0.73      3.43 o 
   6  15  -4        0.56       -3.20      3.20 o 
   0  16  -4       22.36       25.72      5.70 o 
   1  16  -4        0.19       -0.63      1.80 o 
   2  16  -4       11.59        8.32      3.20 o 
   3  16  -4       47.58       50.31      7.53 o 
   4  16  -4        7.87        1.75      4.82 o 
   5  16  -4        0.49        0.88      4.97 o 
   1  17  -4       10.24       11.51      2.64 o 
   2  17  -4       76.62       72.87     13.01 o 
   3  17  -4        9.53       11.11      5.85 o 
   4  17  -4       15.58       18.56      6.87 o 
   5  17  -4        0.15        1.75      5.70 o 
   0  18  -4        4.67        7.31      4.97 o 
   1  18  -4       32.03       36.07      5.33 o 
   2  18  -4        0.81        7.89      4.97 o 
   3  18  -4        5.73       12.13      6.28 o 
   4  18  -4        0.20       -0.15      5.70 o 
   2  19  -4       12.06        5.99      5.55 o 
   3  19  -4        3.77        1.02      5.26 o 
   2  20  -4        1.46        9.50      7.45 o 
   2   0  -3     2369.92     2300.85     28.08 o 
   4   0  -3     2407.00     2348.46     44.86 o 
   6   0  -3      332.62      311.40     14.47 o 
   8   0  -3        3.40        4.38      4.82 o 
   0   1  -3     8670.52     8117.11    124.94 o 
   1   1  -3     2946.61     2800.54     55.53 o 
   2   1  -3      108.50      110.87      3.76 o 
   3   1  -3      310.87      314.68     10.96 o 
   4   1  -3     1176.37     1155.35     18.34 o 
   5   1  -3      624.32      640.52     13.01 o 
   6   1  -3       53.64       52.49      4.90 o 
   7   1  -3        0.84        1.10      2.68 o 
   8   1  -3        1.48        3.87      3.72 o 
   9   1  -3        2.69        0.86      3.67 o 
   1   2  -3      259.39      241.66      5.33 o 
   2   2  -3       48.95       56.62      4.46 o 
   3   2  -3      519.62      544.77     14.32 o 
   4   2  -3      634.85      637.96     29.01 o 
   5   2  -3       92.16       98.75      4.81 o 
   6   2  -3       35.24       38.25      8.77 o 
   7   2  -3       20.06       10.87      5.11 o 
   8   2  -3        4.32        1.71      3.73 o 
   9   2  -3        0.38       -1.73      4.68 o 
   0   3  -3     1890.59     1811.58     33.32 o 
   1   3  -3     1635.83     1551.76     29.96 o 
   2   3  -3      181.30      181.16      5.08 o 
   3   3  -3      395.69      438.44      9.32 o 
   4   3  -3       28.57       33.61      4.68 o 
   5   3  -3       19.81       15.19      2.27 o 
   6   3  -3      108.74      113.95      4.92 o 
   7   3  -3       30.32       20.88      7.38 o 
   8   3  -3        9.36        7.89      3.65 o 
   9   3  -3        2.37       -3.72      3.72 o 
   1   4  -3      714.19      722.03     17.39 o 
   2   4  -3      462.88      435.40      8.74 o 
   3   4  -3      683.62      678.74     12.83 o 
   4   4  -3      311.06      297.67      8.16 o 
   5   4  -3      146.33      144.99      5.07 o 
   6   4  -3       10.34        7.80      2.14 o 
   7   4  -3        1.25        1.86      2.76 o 
   8   4  -3        1.77        2.74      3.12 o 
   9   4  -3        0.26       -1.31      3.67 o 
   0   5  -3      182.21      182.52      4.92 o 
   1   5  -3     2343.79     2352.56     34.34 o 
   2   5  -3      841.45      819.76     13.76 o 
   3   5  -3      156.45      156.79      5.89 o 
   4   5  -3       40.04       39.38      3.00 o 
   5   5  -3       90.03       85.90      8.26 o 
   6   5  -3       61.27       64.03      4.03 o 
   7   5  -3       48.49       60.68      5.92 o 
   8   5  -3       30.50       25.02      4.95 o 
   9   5  -3        3.80       -0.13      3.67 o 
   1   6  -3      124.48      124.09      4.66 o 
   2   6  -3      823.29      860.24     14.45 o 
   3   6  -3       85.03       94.48      5.92 o 
   4   6  -3      115.53      119.29      4.77 o 
   5   6  -3       52.86       47.22      3.64 o 
   6   6  -3        8.11       10.15      2.51 o 
   7   6  -3        6.26        5.78      3.05 o 
   8   6  -3        9.30        8.48      5.55 o 
   9   6  -3        2.92       -1.29     10.38 o 
   0   7  -3     2510.55     2651.57     33.16 o 
   1   7  -3       12.82       16.77      2.35 o 
   2   7  -3      674.28      707.22     19.95 o 
   3   7  -3       73.57       82.04      4.86 o 
   4   7  -3       78.41       86.00      4.91 o 
   5   7  -3       79.16       81.24      4.63 o 
   6   7  -3       99.74      107.58      5.61 o 
   7   7  -3        9.30        8.84      2.78 o 
   8   7  -3       54.52       51.13      4.96 o 
   9   7  -3        2.85        1.11      2.87 o 
   1   8  -3       20.88       17.96      2.52 o 
   2   8  -3      194.15      190.39      6.61 o 
   3   8  -3      215.48      221.33      6.33 o 
   4   8  -3      103.70      102.73      4.79 o 
   5   8  -3      117.81      121.72      5.47 o 
   6   8  -3       68.51       65.66      4.63 o 
   7   8  -3        8.90        8.93      2.51 o 
   8   8  -3        1.07       -0.71      2.38 o 
   0   9  -3      459.40      468.52     18.41 o 
   1   9  -3      212.67      202.71      6.75 o 
   2   9  -3       72.72       64.89      4.49 o 
   3   9  -3      189.92      195.50      6.16 o 
   4   9  -3      106.83      112.35      5.15 o 
   5   9  -3      136.54      146.62      6.08 o 
   6   9  -3        0.75        4.05      2.33 o 
   7   9  -3       17.35       18.82      2.95 o 
   8   9  -3       22.37       18.51      3.69 o 
   1  10  -3      163.08      158.39      6.29 o 
   2  10  -3      152.89      161.02      5.54 o 
   3  10  -3       31.23       34.41      3.30 o 
   4  10  -3       33.39       33.93      5.88 o 
   5  10  -3       27.42       24.00      3.29 o 
   6  10  -3       25.24       20.77      4.02 o 
   7  10  -3       10.42       12.47      3.16 o 
   8  10  -3        2.31        7.04      3.21 o 
   0  11  -3       74.82       75.30      4.70 o 
   1  11  -3      266.63      285.06      7.22 o 
   2  11  -3       18.55       16.75      3.77 o 
   3  11  -3        1.33        0.41      2.10 o 
   4  11  -3       56.60       57.36      4.31 o 
   5  11  -3       20.38       21.31      3.36 o 
   6  11  -3       13.09        8.02      3.08 o 
   7  11  -3        9.96        7.83      4.11 o 
   8  11  -3       15.36       21.08      5.26 o 
   1  12  -3        6.71        7.04      2.16 o 
   2  12  -3      185.21      180.57      6.19 o 
   3  12  -3      358.85      358.82      9.10 o 
   4  12  -3       53.81       56.98      4.39 o 
   5  12  -3       29.38       34.18      3.90 o 
   6  12  -3       27.35       23.06      3.60 o 
   7  12  -3        2.51        2.32      2.79 o 
   8  12  -3        5.25       13.15      6.14 o 
   0  13  -3        9.23       10.79      2.36 o 
   1  13  -3        6.21        5.30      2.26 o 
   2  13  -3       58.16       53.53      4.37 o 
   3  13  -3        8.55       10.54      2.75 o 
   4  13  -3       42.69       48.14      7.38 o 
   5  13  -3       20.26       21.13      4.81 o 
   6  13  -3        0.15       -2.14      2.14 o 
   7  13  -3       14.02       10.45      4.29 o 
   1  14  -3       59.10       45.20      4.60 o 
   2  14  -3      183.30      176.59      8.10 o 
   3  14  -3      131.34      128.34      5.83 o 
   4  14  -3       47.52       54.87      4.68 o 
   5  14  -3       12.48       10.73      3.14 o 
   6  14  -3       15.53       11.02      3.49 o 
   7  14  -3        6.11        2.62      4.72 o 
   0  15  -3       32.73       40.71      4.53 o 
   1  15  -3       36.71       35.49      3.44 o 
   2  15  -3        4.19        5.59      2.77 o 
   3  15  -3       45.98       43.95      5.11 o 
   4  15  -3        4.65        0.99      3.05 o 
   5  15  -3       20.54       35.73     18.78 o 
   6  15  -3       17.73       34.39      7.67 o 
   1  16  -3        8.50        6.13      2.31 o 
   2  16  -3       15.29       14.95      3.46 o 
   3  16  -3       15.50       26.14      4.65 o 
   4  16  -3        5.09        3.75      3.16 o 
   5  16  -3        2.63        9.11      7.89 o 
   6  16  -3        0.30        4.57      4.16 o 
   0  17  -3       21.20       12.42      4.68 o 
   1  17  -3       19.24       19.53      4.33 o 
   2  17  -3        7.77        7.26      3.14 o 
   3  17  -3        5.47        5.82      3.37 o 
   4  17  -3        1.05        5.78      3.36 o 
   5  17  -3        3.75        4.31      3.95 o 
   1  18  -3        7.28        8.22      3.37 o 
   2  18  -3       33.98       25.99      4.74 o 
   3  18  -3       22.04       27.24      5.01 o 
   4  18  -3        8.42        9.37      4.18 o 
   0  19  -3        0.54       -2.48      3.51 o 
   1  19  -3        5.24        8.04      5.11 o 
   2  19  -3       20.45       24.28      4.99 o 
   3  19  -3       15.89       23.93      7.01 o 
   4  19  -3        0.50        9.79      5.55 o 
   1  20  -3       13.31       11.84      5.26 o 
   2  20  -3       14.06       22.21      5.01 o 
   1  21  -3       10.76       12.27      7.89 o 
   2   0  -2     9244.13     9292.14    140.14 o 
   4   0  -2     3906.31     3973.41     46.73 o 
   6   0  -2       31.47       29.81      5.85 o 
   8   0  -2        3.43       -1.02      3.95 o 
   1   1  -2     1435.01     1374.50     24.70 o 
   2   1  -2     9068.49     9003.83    137.22 o 
   3   1  -2      181.36      179.95      5.22 o 
   4   1  -2     1615.13     1644.21     15.75 o 
   5   1  -2      268.89      252.43      6.09 o 
   6   1  -2      107.16      111.84      6.51 o 
   7   1  -2        4.40       -1.55      2.62 o 
   8   1  -2        0.94       -0.74      4.68 o 
   9   1  -2        5.17        1.86      3.77 o 
   0   2  -2     3832.41     3821.46     60.06 o 
   1   2  -2    10128.76    10055.67    152.56 o 
   2   2  -2     1054.00     1054.62     20.60 o 
   3   2  -2      289.91      295.04      9.79 o 
   4   2  -2        2.52        0.53      1.12 o 
   5   2  -2      219.22      221.67      9.26 o 
   6   2  -2       12.91       11.25      3.14 o 
   7   2  -2       64.94       72.07     10.38 o 
   8   2  -2        0.55       -0.80      3.00 o 
   9   2  -2        0.04        2.26      4.53 o 
   1   3  -2     2906.23     2826.89     47.20 o 
   2   3  -2      563.72      551.69      9.85 o 
   3   3  -2       87.22       95.72      5.70 o 
   4   3  -2      222.07      231.21      4.82 o 
   5   3  -2       12.30       15.70      2.50 o 
   6   3  -2       11.68       10.18      2.27 o 
   7   3  -2       14.70       11.12      9.35 o 
   8   3  -2        3.09       -0.82      2.95 o 
   9   3  -2        3.18       -1.15      4.16 o 
   0   4  -2     2299.89     2348.32     39.75 o 
   1   4  -2     2040.39     1965.86     24.48 o 
   2   4  -2      443.12      431.68      8.73 o 
   3   4  -2       46.10       42.21      4.82 o 
   4   4  -2       35.41       36.63      3.16 o 
   5   4  -2      140.19      138.53      6.78 o 
   6   4  -2       46.01       44.93      3.48 o 
   7   4  -2       30.77       30.24      4.54 o 
   8   4  -2        0.25       -2.92      2.92 o 
   9   4  -2        0.56       -1.69      4.68 o 
   1   5  -2     4511.07     4515.94     51.92 o 
   2   5  -2      228.39      228.92      9.79 o 
   3   5  -2       53.35       50.50      5.29 o 
   4   5  -2       98.23      105.16      7.67 o 
   5   5  -2      111.11      106.61      5.51 o 
   6   5  -2       10.53       12.88      2.45 o 
   7   5  -2       11.06       12.50      5.11 o 
   8   5  -2        1.83        0.44      4.60 o 
   9   5  -2        0.80       -3.11      3.87 o 
   0   6  -2     4281.45     4393.74     51.35 o 
   1   6  -2     1269.17     1286.16     18.39 o 
   2   6  -2       61.93       68.52      4.97 o 
   3   6  -2       77.94       80.71      4.59 o 
   4   6  -2      257.92      265.28      8.19 o 
   5   6  -2       96.17       99.07      5.68 o 
   6   6  -2      106.95      119.37      6.27 o 
   7   6  -2       68.77       67.51      6.18 o 
   8   6  -2       43.02       48.93      6.14 o 
   9   6  -2        4.26        1.34      7.53 o 
   1   7  -2      197.66      191.47      5.89 o 
   2   7  -2     1722.98     1730.08     24.33 o 
   3   7  -2      146.44      146.21      4.85 o 
   4   7  -2       89.01       89.18      4.30 o 
   5   7  -2       73.65       75.05      5.44 o 
   6   7  -2        8.63        9.20      4.97 o 
   7   7  -2        1.10       -2.07      2.07 o 
   8   7  -2        2.01        4.91      3.51 o 
   9   7  -2        0.07       -1.04      7.16 o 
   0   8  -2     2398.27     2585.36     33.32 o 
   1   8  -2     1547.29     1633.34     29.96 o 
   2   8  -2       42.48       49.89      3.03 o 
   3   8  -2       84.93       88.23      4.31 o 
   4   8  -2        6.50        4.73      2.01 o 
   5   8  -2       43.48       36.27      5.93 o 
   6   8  -2       10.63       12.67      2.82 o 
   7   8  -2       22.04       32.35      3.93 o 
   8   8  -2        3.86        3.25      3.45 o 
   9   8  -2        1.59        0.98      4.25 o 
   1   9  -2       61.17       60.14      3.29 o 
   2   9  -2        0.51        0.65      1.39 o 
   3   9  -2        8.18        7.56      2.15 o 
   4   9  -2       26.27       24.29      4.04 o 
   5   9  -2       28.64       25.76      3.49 o 
   6   9  -2        9.54        7.51      2.62 o 
   7   9  -2       16.27       11.51      2.49 o 
   8   9  -2       12.70       13.64      3.29 o 
   0  10  -2       68.38       82.21      3.59 o 
   1  10  -2       40.40       43.53      3.30 o 
   2  10  -2       48.56       59.40      3.56 o 
   3  10  -2      155.95      162.83      5.73 o 
   4  10  -2       30.97       26.11      6.02 o 
   5  10  -2       31.61       39.90      4.86 o 
   6  10  -2        0.25       -1.55      2.14 o 
   7  10  -2        5.84       -0.62      2.38 o 
   8  10  -2        0.08        1.55      2.65 o 
   1  11  -2      347.71      347.39      6.61 o 
   2  11  -2      139.46      139.49      6.79 o 
   3  11  -2      101.53      114.16      5.90 o 
   4  11  -2      161.19      164.72      6.31 o 
   5  11  -2      155.31      155.23     11.91 o 
   6  11  -2        5.57        8.15      4.50 o 
   7  11  -2       10.31       12.45      3.57 o 
   8  11  -2        4.54        6.94      3.26 o 
   0  12  -2      252.89      249.81      8.35 o 
   1  12  -2      624.81      603.05     15.96 o 
   2  12  -2      107.62      115.80      4.45 o 
   3  12  -2       83.61       73.94      4.62 o 
   4  12  -2      103.88      106.00      8.42 o 
   5  12  -2        7.21        9.67      3.95 o 
   6  12  -2        5.91        3.84      2.49 o 
   7  12  -2        1.53        2.29      2.79 o 
   8  12  -2        0.99       -0.12      2.57 o 
   1  13  -2       17.10       18.87      2.97 o 
   2  13  -2      468.98      465.68      9.87 o 
   3  13  -2        2.90        3.55      2.84 o 
   4  13  -2      205.93      234.06     10.76 o 
   5  13  -2       31.46       32.56      6.02 o 
   6  13  -2        3.05        3.82      2.77 o 
   7  13  -2        2.50       -0.44      2.78 o 
   0  14  -2       82.30       80.10      5.52 o 
   1  14  -2       64.58       74.66      6.14 o 
   2  14  -2       22.87       20.30      3.92 o 
   3  14  -2       99.01       86.82      9.13 o 
   4  14  -2       59.11       58.13      5.94 o 
   5  14  -2       19.75       26.09      4.99 o 
   6  14  -2        0.20       -2.74      3.04 o 
   7  14  -2        1.68       -1.40      5.92 o 
   1  15  -2       22.87       21.84      6.65 o 
   2  15  -2       77.36       73.19      8.11 o 
   3  15  -2       16.58       17.08      3.99 o 
   4  15  -2       21.63       13.50      4.03 o 
   5  15  -2        2.05        9.07      6.06 o 
   6  15  -2        0.63       -0.74      6.50 o 
   7  15  -2        2.68        1.52      4.47 o 
   0  16  -2       57.91       59.48      7.74 o 
   1  16  -2       94.18       85.77      5.44 o 
   2  16  -2        8.43        5.28      5.41 o 
   3  16  -2       14.22       10.65      3.40 o 
   4  16  -2        1.55        0.19      5.33 o 
   5  16  -2       15.72       11.74      4.29 o 
   6  16  -2        6.25        6.28      4.55 o 
   1  17  -2       30.12       33.14      7.67 o 
   2  17  -2       50.09       66.23      6.04 o 
   3  17  -2       41.84       38.07      5.32 o 
   4  17  -2        4.68        6.47      3.51 o 
   5  17  -2        3.45        3.80      4.10 o 
   6  17  -2        0.39       14.76      6.87 o 
   0  18  -2        2.47        2.23      2.62 o 
   1  18  -2       26.54       31.70     10.30 o 
   2  18  -2        4.66        2.42      2.73 o 
   3  18  -2       17.55       23.89      8.11 o 
   4  18  -2        9.53        9.41      4.18 o 
   5  18  -2        5.82        7.20      4.54 o 
   1  19  -2        1.06       -0.29      3.65 o 
   2  19  -2        9.81        8.22      3.70 o 
   3  19  -2        1.11        2.81      3.77 o 
   4  19  -2       13.43       12.06      4.78 o 
   1  20  -2        8.13       17.39      6.28 o 
   2  20  -2        7.02        6.95      6.50 o 
   3  20  -2        8.84       14.55      4.91 o 
   1  21  -2        0.07        2.63      4.68 o 
   2  21  -2       10.60        6.44      4.56 o 
   2   0  -1     6399.65     6053.45     96.45 o 
   4   0  -1      891.70      878.10     13.66 o 
   6   0  -1       73.51       58.60      7.31 o 
   8   0  -1       37.32       35.07      7.45 o 
   2   1  -1    13987.98    13957.94    219.34 o 
   3   1  -1      336.90      323.93      4.46 o 
   4   1  -1      151.29      141.56      3.14 o 
   5   1  -1        4.11        4.71      1.78 o 
   6   1  -1        5.89        3.77      2.85 o 
   7   1  -1       33.59       41.03      5.11 o 
   8   1  -1        7.24        3.66      3.46 o 
   9   1  -1        2.13        6.30      3.92 o 
   2   2  -1      171.91      188.00      4.69 o 
   3   2  -1     1942.74     1843.22     18.43 o 
   4   2  -1      115.40      114.41      4.45 o 
   5   2  -1      113.59      121.16      4.34 o 
   6   2  -1      148.30      150.21      7.18 o 
   7   2  -1        7.50        6.48      6.06 o 
   8   2  -1       16.37       19.32      5.70 o 
   9   2  -1        0.89       -3.36      3.36 o 
   1   3  -1     2409.44     2302.28     39.02 o 
   2   3  -1      645.36      634.17     10.43 o 
   3   3  -1      181.51      173.01      6.50 o 
   4   3  -1       72.05       72.97      6.29 o 
   5   3  -1       40.22       42.63      3.56 o 
   6   3  -1      121.17      126.55      5.03 o 
   7   3  -1       15.44        9.57      3.66 o 
   8   3  -1        9.58       12.83      3.93 o 
   9   3  -1        0.16        0.26      6.72 o 
   1   4  -1     2442.12     2425.69     29.03 o 
   2   4  -1      155.87      139.58      9.35 o 
   3   4  -1     1648.19     1623.58     22.40 o 
   4   4  -1      186.45      184.49     11.91 o 
   5   4  -1       16.86       16.20      2.28 o 
   6   4  -1       72.11       82.35      4.41 o 
   7   4  -1       42.34       49.64      5.31 o 
   8   4  -1        2.49        0.36      5.26 o 
   9   4  -1        5.85        8.21      4.41 o 
   0   5  -1      867.23      894.54     12.91 o 
   1   5  -1     1401.22     1368.45     15.04 o 
   2   5  -1      632.30      651.47     10.13 o 
   3   5  -1       59.43       60.37      3.72 o 
   4   5  -1      174.60      174.85     11.25 o 
   5   5  -1       98.15       97.52      5.05 o 
   6   5  -1        0.24        0.03      2.09 o 
   7   5  -1      194.33      181.74     10.52 o 
   8   5  -1        5.02        3.58      3.29 o 
   9   5  -1        2.61       -0.73      3.61 o 
   1   6  -1      122.56      119.15      3.49 o 
   2   6  -1      813.82      770.80     10.79 o 
   3   6  -1     1262.00     1291.36     20.50 o 
   4   6  -1      500.93      462.29     11.23 o 
   5   6  -1       14.11       12.83      3.02 o 
   6   6  -1       21.21       29.42      3.20 o 
   7   6  -1        6.50        4.28      3.11 o 
   8   6  -1        4.63       -1.87      2.97 o 
   9   6  -1        1.37        4.67      3.90 o 
   0   7  -1      159.50      174.72      4.26 o 
   1   7  -1      497.25      524.03      8.28 o 
   2   7  -1     1498.54     1490.93     17.82 o 
   3   7  -1      222.51      233.01      7.39 o 
   4   7  -1      397.71      394.81     13.37 o 
   5   7  -1        1.05        4.58      2.39 o 
   6   7  -1       68.37       70.46      7.92 o 
   7   7  -1       43.38       40.55      4.09 o 
   8   7  -1       47.78       53.52      6.59 o 
   9   7  -1        0.23       -0.81      3.89 o 
   1   8  -1      327.94      341.07      5.58 o 
   2   8  -1      190.98      211.11     10.30 o 
   3   8  -1      344.91      334.86     10.08 o 
   4   8  -1      416.86      439.25      9.32 o 
   5   8  -1       60.49       57.95      6.14 o 
   6   8  -1       97.80       82.02     10.08 o 
   7   8  -1        2.62        1.06      2.83 o 
   8   8  -1        1.57        5.30      3.31 o 
   9   8  -1        1.34       -0.59      3.85 o 
   0   9  -1      215.22      220.92      6.75 o 
   1   9  -1      277.92      290.66      5.53 o 
   2   9  -1      229.73      247.21      6.50 o 
   3   9  -1      177.53      192.61      5.87 o 
   4   9  -1      113.64      108.15      6.16 o 
   5   9  -1        4.03        2.30      2.33 o 
   6   9  -1        0.11       -1.54      2.48 o 
   7   9  -1        8.53       10.94      4.51 o 
   8   9  -1        5.36        4.12      3.65 o 
   9   9  -1        1.71        0.89      5.55 o 
   1  10  -1       72.97       78.34      3.10 o 
   2  10  -1       79.86       85.90      3.22 o 
   3  10  -1       65.75       63.67      3.84 o 
   4  10  -1      144.00      146.57      5.71 o 
   5  10  -1       80.23       74.92      4.74 o 
   6  10  -1        6.39        4.73      3.19 o 
   7  10  -1        7.11        4.69      2.18 o 
   8  10  -1        1.59        1.29      2.82 o 
   0  11  -1      151.20      158.29      6.34 o 
   1  11  -1      243.58      239.44      5.56 o 
   2  11  -1       91.81       92.81      6.36 o 
   3  11  -1      103.31      100.14      4.78 o 
   4  11  -1       46.56       45.11      4.04 o 
   5  11  -1       19.18       22.25      3.34 o 
   6  11  -1       33.86       46.32      4.25 o 
   7  11  -1        2.52        1.25      2.38 o 
   8  11  -1        5.76        5.71      2.99 o 
   1  12  -1       30.02       30.15      2.46 o 
   2  12  -1       19.10       23.45      3.70 o 
   3  12  -1      133.79      135.37      8.33 o 
   4  12  -1      203.99      215.30      9.40 o 
   5  12  -1       36.34       42.46      4.88 o 
   6  12  -1        7.87        6.80      2.77 o 
   7  12  -1       13.23        7.63      3.11 o 
   8  12  -1        5.23        1.85      2.66 o 
   0  13  -1      397.06      382.52     10.92 o 
   1  13  -1      396.73      386.61     10.56 o 
   2  13  -1      246.26      258.76      9.55 o 
   3  13  -1       16.50       17.02      5.41 o 
   4  13  -1        1.00       -2.38      2.38 o 
   5  13  -1        0.09        0.48      2.83 o 
   6  13  -1        3.17        6.36      3.67 o 
   7  13  -1        7.90        3.75      3.76 o 
   1  14  -1      117.81      111.29      6.08 o 
   2  14  -1       69.00       63.70      5.46 o 
   3  14  -1      414.90      439.39     13.43 o 
   4  14  -1       38.34       42.19      5.32 o 
   5  14  -1        4.71        7.40      3.81 o 
   6  14  -1        1.43       -0.34      3.29 o 
   7  14  -1       15.76       18.50      5.43 o 
   0  15  -1       49.64       46.47      7.16 o 
   1  15  -1       21.40       16.68      3.30 o 
   2  15  -1       60.08       63.30      5.63 o 
   3  15  -1       10.40       -0.26      6.06 o 
   4  15  -1       23.01       12.55      3.97 o 
   5  15  -1       19.24       18.52      9.06 o 
   6  15  -1        3.56        6.50      4.44 o 
   7  15  -1        1.12        7.29      5.99 o 
   1  16  -1       14.30       14.76      3.17 o 
   2  16  -1       33.72       22.45      4.24 o 
   3  16  -1       55.79       49.10      5.63 o 
   4  16  -1        6.91       10.45      3.87 o 
   5  16  -1        4.19        5.25      3.76 o 
   6  16  -1        2.38        5.14      4.82 o 
   0  17  -1       21.80       29.60      4.41 o 
   1  17  -1        9.89        4.37      2.83 o 
   2  17  -1       14.52        6.99      3.33 o 
   3  17  -1       13.23        7.61      4.09 o 
   4  17  -1       12.33       12.87      5.04 o 
   5  17  -1        3.42        3.25      4.60 o 
   6  17  -1        1.29        7.16      6.72 o 
   1  18  -1        0.54        0.13      2.67 o 
   2  18  -1        3.80        6.59      3.41 o 
   3  18  -1       23.40       19.63      4.49 o 
   4  18  -1       11.19        8.18      4.03 o 
   5  18  -1        2.46       -1.89      3.82 o 
   0  19  -1        8.61       12.34      3.76 o 
   1  19  -1        9.76        0.73      3.80 o 
   2  19  -1        2.33        3.75      3.51 o 
   3  19  -1        9.36       10.70      4.34 o 
   4  19  -1        2.30        8.53      4.21 o 
   1  20  -1        4.85        6.58      4.97 o 
   2  20  -1        0.00       -2.85      2.99 o 
   3  20  -1        2.87        4.88      4.24 o 
   1  21  -1       20.21       25.43      7.60 o 
   2  21  -1        0.03        0.33      3.93 o 
   2   0   0     1306.67     1354.70     27.76 o 
   4   0   0      316.68      309.76      9.28 o 
   6   0   0      517.08      515.40     19.14 o 
   8   0   0       30.07       34.78      7.74 o 
   1   1   0      362.59      337.56      7.16 o 
   2   1   0     2502.34     2583.85     21.14 o 
   3   1   0      271.65      236.63      3.73 o 
   4   1   0       55.16       46.65      2.43 o 
   5   1   0      217.16      215.46      4.41 o 
   6   1   0      107.03      113.86      6.72 o 
   7   1   0        7.58       18.86      3.98 o 
   8   1   0       18.89       21.11      4.54 o 
   9   1   0        0.10        0.61      3.55 o 
   0   2   0        5.38        4.68      0.73 o 
   2   2   0      218.05      227.43      8.04 o 
   3   2   0     1532.33     1605.65     14.63 o 
   4   2   0      878.36      890.45      9.74 o 
   5   2   0        3.50        5.42      2.44 o 
   6   2   0        0.99        1.76      1.86 o 
   7   2   0        0.01        1.04      2.62 o 
   8   2   0        0.20       -2.02      2.91 o 
   9   2   0        2.47       -2.84      2.84 o 
   1   3   0     4852.36     4808.99     43.15 o 
   2   3   0      562.87      537.50      9.39 o 
   3   3   0      793.33      813.72     13.29 o 
   4   3   0        0.16       -0.14      1.48 o 
   5   3   0        0.92        1.78      1.73 o 
   6   3   0       63.12       69.81      6.59 o 
   7   3   0        7.25        5.17      3.24 o 
   8   3   0       21.48       23.87      5.63 o 
   9   3   0        5.10        9.77      4.38 o 
   0   4   0     1093.12     1138.33     14.97 o 
   1   4   0      593.77      559.51      7.15 o 
   2   4   0      849.41      833.97     11.47 o 
   3   4   0        0.01       -0.65      1.68 o 
   4   4   0       17.08       16.90      3.43 o 
   5   4   0        0.88       -0.46      1.47 o 
   6   4   0       18.28       19.81      2.70 o 
   7   4   0       10.11       10.58      3.44 o 
   8   4   0        5.18        9.42      7.82 o 
   9   4   0        1.67       -3.24      3.24 o 
   1   5   0     2003.03     1996.29     17.31 o 
   2   5   0      291.34      256.48      4.48 o 
   3   5   0      444.41      429.74      9.69 o 
   4   5   0       52.89       54.49      3.97 o 
   5   5   0      515.46      508.86     10.07 o 
   6   5   0       67.56       72.00      4.37 o 
   7   5   0        1.62        2.75      2.81 o 
   8   5   0        0.39        0.66      3.04 o 
   9   5   0        1.00        2.84      8.48 o 
   0   6   0     1839.04     1857.74     24.00 o 
   1   6   0        3.40        3.12      0.86 o 
   2   6   0      443.34      417.84      7.23 o 
   3   6   0       82.70       83.73      6.51 o 
   4   6   0        9.89       18.05      3.02 o 
   5   6   0       22.81       32.49      5.55 o 
   6   6   0      190.28      203.37      6.80 o 
   7   6   0        3.04        0.01      2.08 o 
   8   6   0        1.31       -2.67      2.67 o 
   9   6   0        0.18       -3.45      3.45 o 
   1   7   0       11.03        7.54      1.02 o 
   2   7   0      317.47      288.38      7.78 o 
   3   7   0       77.05       73.96      4.42 o 
   4   7   0      565.88      575.58     13.20 o 
   5   7   0        0.02       -1.71      4.90 o 
   6   7   0      100.53       92.76      5.10 o 
   7   7   0       16.47       24.46      3.37 o 
   8   7   0        8.61       10.20      5.04 o 
   9   7   0        0.31        2.73      7.74 o 
   0   8   0     2447.05     2637.56     26.72 o 
   1   8   0      527.74      534.81      7.44 o 
   2   8   0      285.98      283.99      5.85 o 
   3   8   0       20.19       26.42      2.54 o 
   4   8   0       48.47       39.66      4.75 o 
   5   8   0       14.64        5.89      3.03 o 
   6   8   0       47.82       42.63      4.80 o 
   7   8   0        3.05        3.62      2.24 o 
   8   8   0       16.08       12.32      4.29 o 
   9   8   0        0.62       -1.02      4.31 o 
   1   9   0       62.42       67.40      2.39 o 
   2   9   0       42.36       46.70      2.73 o 
   3   9   0      567.46      589.47     12.68 o 
   4   9   0      169.33      170.20      5.85 o 
   5   9   0        0.51       -2.46      2.54 o 
   6   9   0       12.11        1.77      3.07 o 
   7   9   0        4.17        5.40      2.70 o 
   8   9   0       20.39       16.29      4.70 o 
   9   9   0        0.00       -3.03      3.74 o 
   0  10   0     3125.45     3301.66     71.38 o 
   1  10   0      440.30      448.12      7.38 o 
   2  10   0       86.91       88.59      5.36 o 
   3  10   0      313.73      322.42      7.72 o 
   4  10   0       27.14       25.25      4.07 o 
   5  10   0       30.88       35.02      4.11 o 
   6  10   0       29.00       35.68      4.97 o 
   7  10   0        0.17       -2.74      3.61 o 
   8  10   0        5.50        3.40      3.62 o 
   1  11   0       17.94       18.71      2.04 o 
   2  11   0        8.46        5.87      2.56 o 
   3  11   0       10.84       11.24      5.77 o 
   4  11   0       61.67       58.62      5.47 o 
   5  11   0       31.45       32.98      3.59 o 
   6  11   0        0.28       -0.19      2.40 o 
   7  11   0        3.55        3.61      3.36 o 
   8  11   0        1.32        4.62      2.70 o 
   0  12   0     1032.26     1079.82     19.43 o 
   1  12   0       96.23       97.06      3.83 o 
   2  12   0      131.02      129.69      8.01 o 
   3  12   0      371.76      387.50     13.22 o 
   4  12   0        9.15        6.84      3.29 o 
   5  12   0        3.59        6.48      3.45 o 
   6  12   0       20.84       30.30      4.94 o 
   7  12   0       33.84       29.46      8.99 o 
   8  12   0        0.10       -0.06      3.01 o 
   1  13   0       83.23       78.84      3.72 o 
   2  13   0        4.86        4.69      2.88 o 
   3  13   0      138.66      132.75      7.49 o 
   4  13   0       47.83       53.19     12.79 o 
   5  13   0        4.29        3.68      3.80 o 
   6  13   0       68.30       73.65     11.69 o 
   7  13   0        0.27       -0.67      6.36 o 
   0  14   0      552.57      528.08     13.66 o 
   1  14   0      117.65      114.49      4.52 o 
   2  14   0      155.49      149.83      9.35 o 
   3  14   0        9.42        9.21      6.58 o 
   4  14   0        7.14       10.66      4.16 o 
   5  14   0        1.08        0.87      6.06 o 
   6  14   0        6.90        4.89      8.99 o 
   7  14   0        4.91        7.29      4.74 o 
   1  15   0       52.02       51.74      4.16 o 
   2  15   0       32.60       39.06     14.47 o 
   3  15   0      181.57      192.63      9.19 o 
   4  15   0        6.09        9.30      3.60 o 
   5  15   0        0.15       -0.72      3.23 o 
   6  15   0        0.40        0.21      4.13 o 
   7  15   0        3.33        9.86      5.16 o 
   0  16   0        5.78        8.33      4.38 o 
   1  16   0       47.65       51.09      4.06 o 
   2  16   0        2.30       -2.13      2.13 o 
   3  16   0        2.17        5.07      3.30 o 
   4  16   0        1.89        4.19      3.54 o 
   5  16   0        0.88        2.50      3.67 o 
   6  16   0        0.02       -1.84      3.89 o 
   1  17   0        0.08        1.39      2.58 o 
   2  17   0       22.61       17.73      4.07 o 
   3  17   0       36.30       32.11      7.60 o 
   4  17   0       36.62       42.72      5.92 o 
   5  17   0       10.26        8.03      4.28 o 
   6  17   0        0.06       -4.53      5.85 o 
   0  18   0        1.65       -0.95      2.53 o 
   1  18   0       16.06       16.19      3.97 o 
   2  18   0        0.16       -2.07      2.62 o 
   3  18   0       10.72       14.32      7.16 o 
   4  18   0       10.22        8.10      6.21 o 
   5  18   0        0.44        1.60      4.09 o 
   1  19   0        7.74        9.94      5.11 o 
   2  19   0       23.20       24.15      4.87 o 
   3  19   0       41.74       46.13     13.66 o 
   4  19   0       36.04       51.80      6.87 o 
   0  20   0       14.14       17.10      6.43 o 
   1  20   0       11.80       12.42      5.55 o 
   2  20   0        1.44        7.54      3.87 o 
   3  20   0        0.27       -1.32      7.45 o 
   1  21   0        2.97        3.21      4.53 o 
   2  21   0        0.00       -1.97      3.82 o 
   2   0   1     6484.22     6188.18     54.56 o 
   4   0   1      886.79      881.50     26.60 o 
   6   0   1       71.68       75.26      8.04 o 
   8   0   1       37.54       39.89      8.04 o 
   0   1   1     5366.19     4907.27     84.32 o 
   1   1   1      670.46      629.75      5.77 o 
   2   1   1    13981.11    13853.33    139.07 o 
   3   1   1      328.89      317.28      4.71 o 
   4   1   1      152.76      150.35      3.59 o 
   5   1   1        3.91        3.03      1.69 o 
   6   1   1        5.36        2.71      2.52 o 
   7   1   1       33.48       31.10      4.54 o 
   8   1   1        7.07        0.99      5.04 o 
   9   1   1        2.04        1.99      3.82 o 
   1   2   1     3234.86     3153.70     24.67 o 
   2   2   1      165.95      184.56      3.49 o 
   3   2   1     1950.57     1821.22     16.56 o 
   4   2   1      113.80      112.10      2.99 o 
   5   2   1      119.14      126.72      4.56 o 
   6   2   1      146.87      152.90      5.78 o 
   7   2   1        7.73        7.40      3.09 o 
   8   2   1       16.35       17.17      4.31 o 
   9   2   1        0.83        1.64      3.67 o 
   0   3   1     5782.30     6060.17     75.77 o 
   1   3   1     2383.14     2365.27     18.56 o 
   2   3   1      667.88      643.96      7.97 o 
   3   3   1      182.19      167.68      3.51 o 
   4   3   1       72.79       75.43      2.47 o 
   5   3   1       39.20       45.86      3.16 o 
   6   3   1      125.48      123.53      5.14 o 
   7   3   1       14.98       11.03      3.29 o 
   8   3   1       10.15        8.31      3.60 o 
   9   3   1        0.15        1.97      7.96 o 
   1   4   1     2421.63     2420.33     24.99 o 
   2   4   1      146.95      132.92      2.35 o 
   3   4   1     1628.41     1570.68     17.00 o 
   4   4   1      177.31      162.72      4.98 o 
   5   4   1       18.77       18.06      2.47 o 
   6   4   1       74.38       88.06      6.01 o 
   7   4   1       42.81       44.29      5.27 o 
   8   4   1        2.54        4.33      3.50 o 
   9   4   1        5.92        4.24      4.03 o 
   0   5   1      863.42      903.72     12.62 o 
   1   5   1     1366.31     1346.63     10.43 o 
   2   5   1      634.37      649.14      7.04 o 
   3   5   1       59.14       64.16      2.41 o 
   4   5   1      174.53      181.43      7.09 o 
   5   5   1       98.04       95.23      4.42 o 
   6   5   1        0.24       -2.10      2.10 o 
   7   5   1      189.96      193.47     11.69 o 
   8   5   1        5.05        3.06      3.54 o 
   9   5   1        2.60       -3.29      3.29 o 
   1   6   1      117.75      114.74      2.54 o 
   2   6   1      823.70      783.03     10.34 o 
   3   6   1     1281.45     1319.94     15.33 o 
   4   6   1      494.72      474.79     18.92 o 
   5   6   1       14.55       15.84      2.54 o 
   6   6   1       20.75       19.74      5.27 o 
   7   6   1        6.45        7.13      2.69 o 
   8   6   1        4.66        6.62      6.06 o 
   9   6   1        1.36        5.84      4.39 o 
   0   7   1      174.48      185.92      5.55 o 
   1   7   1      490.87      532.56      6.34 o 
   2   7   1     1525.27     1522.82     20.39 o 
   3   7   1      221.50      234.61      5.09 o 
   4   7   1      395.48      398.31     11.76 o 
   5   7   1        1.02        1.34      3.00 o 
   6   7   1       69.82       69.90      6.88 o 
   7   7   1       42.81       37.76      4.01 o 
   8   7   1       48.73       44.28      6.19 o 
   9   7   1        0.24       -0.15      5.04 o 
   1   8   1      318.20      332.82      6.76 o 
   2   8   1      194.96      207.77      4.19 o 
   3   8   1      353.99      323.19      9.58 o 
   4   8   1      411.44      421.27     14.39 o 
   5   8   1       64.15       66.46      5.55 o 
   6   8   1       97.40       92.71      5.29 o 
   7   8   1        2.52       -0.24      2.19 o 
   8   8   1        1.54        4.14      3.51 o 
   9   8   1        1.35        0.75      3.81 o 
   0   9   1      226.40      236.40     12.27 o 
   1   9   1      281.18      301.07      4.72 o 
   2   9   1      224.57      242.38      7.55 o 
   3   9   1      174.38      181.64      6.61 o 
   4   9   1      113.70      105.78     10.16 o 
   5   9   1        4.20        3.71      2.83 o 
   6   9   1        0.16       -1.36      2.59 o 
   7   9   1        8.23        4.42      3.66 o 
   8   9   1        5.26        5.95      3.67 o 
   9   9   1        1.64        0.76      4.28 o 
   1  10   1       72.20       80.30      3.44 o 
   2  10   1       80.58       87.28      7.67 o 
   3  10   1       66.48       72.35      6.14 o 
   4  10   1      141.27      129.27      7.28 o 
   5  10   1       79.93       92.62      6.74 o 
   6  10   1        5.87        5.54      5.04 o 
   7  10   1        7.10        8.66      3.00 o 
   8  10   1        1.56       -0.25      2.98 o 
   0  11   1      156.61      162.30      9.21 o 
   1  11   1      240.79      251.19      5.70 o 
   2  11   1       95.01      108.64     11.33 o 
   3  11   1      104.30      115.17      9.50 o 
   4  11   1       46.22       38.91      4.91 o 
   5  11   1       19.55       19.60      4.53 o 
   6  11   1       34.73       32.82      5.12 o 
   7  11   1        2.38        4.24      2.79 o 
   8  11   1        5.91       11.10      5.77 o 
   1  12   1       28.85       25.58      2.42 o 
   2  12   1       19.77       22.81      2.65 o 
   3  12   1      132.53      138.96      7.49 o 
   4  12   1      206.73      227.14     14.83 o 
   5  12   1       36.81       39.08      5.30 o 
   6  12   1        7.64        9.11      3.90 o 
   7  12   1       13.30       12.96      4.43 o 
   8  12   1        5.21        5.87      5.10 o 
   0  13   1      392.83      383.80     10.99 o 
   1  13   1      392.49      402.96      8.03 o 
   2  13   1      243.63      245.37     11.62 o 
   3  13   1       16.47       11.65      3.60 o 
   4  13   1        0.97        1.10      2.81 o 
   5  13   1        0.11       -2.54      2.54 o 
   6  13   1        2.93        2.94      3.51 o 
   7  13   1        7.75        4.93      4.20 o 
   1  14   1      116.28      126.37      4.70 o 
   2  14   1       72.25       65.32     10.74 o 
   3  14   1      409.25      423.04     13.53 o 
   4  14   1       38.75       41.34      5.43 o 
   5  14   1        4.52        5.38      7.09 o 
   6  14   1        1.34       -2.12      3.25 o 
   7  14   1       15.91        8.03      4.83 o 
   0  15   1       48.87       43.40      7.31 o 
   1  15   1       23.98       21.88      3.25 o 
   2  15   1       60.22       58.35      7.89 o 
   3  15   1       10.75        5.31      3.12 o 
   4  15   1       22.84       16.36      4.23 o 
   5  15   1       19.64       20.20      9.43 o 
   6  15   1        3.50        3.74      4.03 o 
   7  15   1        1.03       -3.33      4.33 o 
   1  16   1       14.53       11.09      2.74 o 
   2  16   1       35.03       39.50      5.12 o 
   3  16   1       57.43       63.63      6.25 o 
   4  16   1        7.00        6.85      3.54 o 
   5  16   1        4.24        5.47      3.85 o 
   6  16   1        2.28        0.92      5.11 o 
   0  17   1       20.95       25.81      4.21 o 
   1  17   1        9.74        5.36      3.65 o 
   2  17   1       13.92        8.12      3.51 o 
   3  17   1       13.28       13.16      4.01 o 
   4  17   1       12.21       23.10      5.11 o 
   5  17   1        3.42        7.56      4.29 o 
   6  17   1        1.27        1.90      6.58 o 
   1  18   1        0.63       -1.08      2.73 o 
   2  18   1        3.66       -1.42      2.51 o 
   3  18   1       24.25       23.74      4.96 o 
   4  18   1       11.00       10.23      4.60 o 
   5  18   1        2.35        5.62      4.90 o 
   0  19   1        8.48        6.71      3.30 o 
   1  19   1       10.23       12.71      5.70 o 
   2  19   1        2.16        4.19      4.38 o 
   3  19   1        9.46       14.29      5.92 o 
   4  19   1        2.31        2.73      4.14 o 
   1  20   1        4.80        3.07      5.11 o 
   2  20   1        0.00        2.18      5.19 o 
   3  20   1        2.83        4.43      4.11 o 
   0  21   1        1.26        3.65      5.41 o 
   1  21   1       20.01       27.62      8.18 o 
   2  21   1        0.04        1.19      4.03 o 
   0   0   2     8985.03     7855.97    124.80 o 
   2   0   2     9128.39     9045.33     80.59 o 
   4   0   2     3907.80     3967.47     47.62 o 
   6   0   2       32.46       31.13      5.85 o 
   8   0   2        3.81        8.04      5.11 o 
   1   1   2     1448.50     1378.87     11.94 o 
   2   1   2     9075.72     8894.23     55.79 o 
   3   1   2      167.21      166.52      2.65 o 
   4   1   2     1627.57     1666.99     16.39 o 
   5   1   2      274.46      270.58      5.64 o 
   6   1   2      105.38      114.96      6.71 o 
   7   1   2        4.43        1.30      2.32 o 
   8   1   2        0.95       -1.26      2.87 o 
   9   1   2        5.19        5.70      3.91 o 
   0   2   2     3843.14     3717.55     41.59 o 
   1   2   2    10108.27     9994.18     83.85 o 
   2   2   2     1067.65     1070.53      8.40 o 
   3   2   2      290.31      287.45      4.18 o 
   4   2   2        2.47        0.74      1.33 o 
   5   2   2      217.98      220.71      4.87 o 
   6   2   2       12.49       14.97      2.62 o 
   7   2   2       64.93       62.41      5.78 o 
   8   2   2        0.57        1.64      3.35 o 
   9   2   2        0.02       -2.89      2.89 o 
   1   3   2     2918.09     2815.88     20.66 o 
   2   3   2      581.81      576.06      6.84 o 
   3   3   2       86.37      101.42      2.23 o 
   4   3   2      215.31      213.66      4.56 o 
   5   3   2       11.63        9.88      2.21 o 
   6   3   2       10.61        9.04      2.48 o 
   7   3   2       14.75       15.82      3.97 o 
   8   3   2        3.02        1.86      2.98 o 
   9   3   2        3.23        3.35      3.79 o 
   0   4   2     2233.29     2269.62     22.52 o 
   1   4   2     2023.83     1969.57     17.53 o 
   2   4   2      460.08      451.42      6.04 o 
   3   4   2       48.18       49.40      2.11 o 
   4   4   2       35.49       34.87      2.49 o 
   5   4   2      138.06      136.52      5.24 o 
   6   4   2       48.43       47.07      8.23 o 
   7   4   2       31.50       39.29      8.11 o 
   8   4   2        0.30        0.34      2.81 o 
   9   4   2        0.52       -3.13      4.53 o 
   1   5   2     4556.27     4530.04     29.85 o 
   2   5   2      227.58      227.84      3.51 o 
   3   5   2       46.43       41.00      1.55 o 
   4   5   2       98.39       94.95      3.33 o 
   5   5   2      110.71      101.82      4.74 o 
   6   5   2       10.42        6.73      2.35 o 
   7   5   2       10.81       11.74      6.87 o 
   8   5   2        1.82       -0.64      3.36 o 
   9   5   2        0.75        0.85      3.81 o 
   0   6   2     4340.52     4474.78     41.97 o 
   1   6   2     1281.70     1289.41     10.58 o 
   2   6   2       68.52       72.46      2.57 o 
   3   6   2       76.56       79.00      4.08 o 
   4   6   2      257.72      251.87      8.38 o 
   5   6   2       94.26       98.93      4.74 o 
   6   6   2      108.36      117.94      5.51 o 
   7   6   2       68.38       70.01      5.86 o 
   8   6   2       43.15       44.51      6.14 o 
   9   6   2        4.27        6.58      5.85 o 
   1   7   2      200.50      206.09      4.11 o 
   2   7   2     1689.59     1721.66     16.44 o 
   3   7   2      149.44      145.95      4.92 o 
   4   7   2       89.40       79.97      5.37 o 
   5   7   2       72.64       73.99      5.58 o 
   6   7   2        7.92        7.15      2.40 o 
   7   7   2        1.09       -1.01      2.29 o 
   8   7   2        1.94       -1.53      3.30 o 
   9   7   2        0.08       -0.61      3.51 o 
   0   8   2     2423.50     2627.94     37.53 o 
   1   8   2     1532.76     1617.22     13.40 o 
   2   8   2       43.79       48.57      2.32 o 
   3   8   2       82.86       83.46      3.48 o 
   4   8   2        6.49        5.33      2.81 o 
   5   8   2       42.71       35.79      4.46 o 
   6   8   2       10.24       11.57      2.69 o 
   7   8   2       22.30       25.29      3.86 o 
   8   8   2        3.86        6.99      3.89 o 
   9   8   2        1.54       -2.46      5.11 o 
   1   9   2       64.64       68.98      2.57 o 
   2   9   2        0.95        0.30      1.28 o 
   3   9   2       10.46       10.92      1.94 o 
   4   9   2       25.51       32.54      4.46 o 
   5   9   2       29.24       19.86      4.20 o 
   6   9   2        9.93       10.32      2.74 o 
   7   9   2       16.36       19.46      3.54 o 
   8   9   2       12.73       12.83      4.53 o 
   0  10   2       68.11       85.65      8.11 o 
   1  10   2       39.22       48.23      2.35 o 
   2  10   2       48.21       53.68      4.84 o 
   3  10   2      156.09      160.38      6.08 o 
   4  10   2       31.22       26.63      4.46 o 
   5  10   2       31.99       27.58      4.63 o 
   6  10   2        0.28       -2.25      2.25 o 
   7  10   2        5.87        6.01      2.81 o 
   8  10   2        0.10       -2.87      4.53 o 
   1  11   2      347.62      340.41      6.87 o 
   2  11   2      137.41      131.70      6.75 o 
   3  11   2      100.96      102.80      6.49 o 
   4  11   2      160.71      159.03     11.91 o 
   5  11   2      156.58      174.16     13.74 o 
   6  11   2        5.44        1.66      5.77 o 
   7  11   2       10.19       12.14      3.52 o 
   8  11   2        4.49        3.97      3.95 o 
   0  12   2      247.44      244.18     11.25 o 
   1  12   2      619.53      609.97     10.29 o 
   2  12   2      105.43      101.57      6.29 o 
   3  12   2       82.13       93.49     15.56 o 
   4  12   2      103.84       99.61      6.97 o 
   5  12   2        6.95       19.24      4.59 o 
   6  12   2        5.80       12.18      9.86 o 
   7  12   2        1.73       -0.17      3.75 o 
   8  12   2        0.95        4.04      3.93 o 
   1  13   2       17.61       14.26      2.24 o 
   2  13   2      475.81      482.02     13.57 o 
   3  13   2        3.10        1.26      2.70 o 
   4  13   2      205.29      210.32     11.62 o 
   5  13   2       31.54       29.53      5.18 o 
   6  13   2        3.30       -0.80      3.40 o 
   7  13   2        2.50        0.40      3.81 o 
   0  14   2       77.17       93.52      9.35 o 
   1  14   2       66.88       72.40      3.87 o 
   2  14   2       23.07       17.33      5.19 o 
   3  14   2       99.58       91.72      6.86 o 
   4  14   2       59.47       62.18      6.28 o 
   5  14   2       19.85       25.01      5.05 o 
   6  14   2        0.27       -2.69      3.43 o 
   7  14   2        1.76        3.01      5.99 o 
   1  15   2       22.22       27.21      2.85 o 
   2  15   2       76.40       79.74      6.35 o 
   3  15   2       15.34       14.74      4.06 o 
   4  15   2       21.43       24.15      4.80 o 
   5  15   2        2.08        0.11      3.51 o 
   6  15   2        0.61       -2.84      3.64 o 
   7  15   2        2.72        5.74      5.10 o 
   0  16   2       59.96       68.54      8.77 o 
   1  16   2       95.91       96.06      6.52 o 
   2  16   2        8.59        4.01      3.02 o 
   3  16   2       14.12       12.01      6.72 o 
   4  16   2        1.54        4.21      3.37 o 
   5  16   2       15.50        8.52      4.06 o 
   6  16   2        6.29        6.76      4.60 o 
   1  17   2       30.29       31.14      3.95 o 
   2  17   2       48.19       52.83      5.87 o 
   3  17   2       42.22       49.50      8.40 o 
   4  17   2        5.14        2.92      5.63 o 
   5  17   2        3.54        0.22      3.51 o 
   6  17   2        0.42       -0.58      6.14 o 
   0  18   2        2.31       -2.20      2.58 o 
   1  18   2       27.72       27.52      4.80 o 
   2  18   2        4.62        7.88      5.92 o 
   3  18   2       17.39       20.84      4.72 o 
   4  18   2        9.53        6.87      4.07 o 
   5  18   2        5.72        5.71      7.60 o 
   1  19   2        1.14        3.95      4.38 o 
   2  19   2        9.49       10.68      3.91 o 
   3  19   2        1.10        2.64      6.36 o 
   4  19   2       13.16       14.35      5.11 o 
   0  20   2       27.41       17.10      6.72 o 
   1  20   2        8.14       13.59      6.14 o 
   2  20   2        7.30       10.38      5.99 o 
   3  20   2        8.84       10.30      7.01 o 
   1  21   2        0.06        4.09      5.55 o 
   2  21   2       10.56        7.86      4.66 o 
   2   0   3     2323.47     2288.47     34.29 o 
   4   0   3     2394.61     2384.87     25.01 o 
   6   0   3      335.76      311.11     15.05 o 
   8   0   3        3.32       -0.73      4.24 o 
   0   1   3     8592.86     8102.34    167.32 o 
   1   1   3     2944.74     2803.67     26.60 o 
   2   1   3      113.30      119.84      2.30 o 
   3   1   3      315.95      320.46      4.55 o 
   4   1   3     1179.33     1129.27     12.72 o 
   5   1   3      622.97      648.76      9.87 o 
   6   1   3       54.22       55.56      3.99 o 
   7   1   3        1.08        1.65      5.41 o 
   8   1   3        1.50        1.82      4.16 o 
   9   1   3        2.76        2.50      3.79 o 
   1   2   3      247.76      230.73      3.44 o 
   2   2   3       48.46       54.17      1.65 o 
   3   2   3      540.32      560.64      6.62 o 
   4   2   3      638.52      647.36      8.75 o 
   5   2   3       87.06       95.60      4.72 o 
   6   2   3       35.93       39.37      3.62 o 
   7   2   3       19.89       23.11      4.24 o 
   8   2   3        4.31        4.75      3.35 o 
   9   2   3        0.35       -1.10      4.53 o 
   0   3   3     1873.08     1823.75     18.67 o 
   1   3   3     1658.74     1581.32     12.97 o 
   2   3   3      168.45      176.38      3.12 o 
   3   3   3      395.27      425.99      5.72 o 
   4   3   3       27.80       29.89      1.83 o 
   5   3   3       20.36       22.06      2.77 o 
   6   3   3      104.75      106.53      5.12 o 
   7   3   3       30.74       28.35      7.09 o 
   8   3   3        8.88       13.48      4.34 o 
   9   3   3        2.38        0.86      3.70 o 
   1   4   3      710.89      712.42      7.39 o 
   2   4   3      460.44      428.14      5.32 o 
   3   4   3      702.05      708.47      6.91 o 
   4   4   3      314.10      309.43      5.76 o 
   5   4   3      143.69      143.83      5.48 o 
   6   4   3        9.88        7.06      2.39 o 
   7   4   3        1.20       -1.42      2.38 o 
   8   4   3        1.84        3.70      3.16 o 
   9   4   3        0.27       -3.29      3.29 o 
   0   5   3      186.03      177.48      4.25 o 
   1   5   3     2392.61     2359.30     17.11 o 
   2   5   3      844.16      832.96      8.48 o 
   3   5   3      161.07      160.76      4.00 o 
   4   5   3       39.86       41.50      2.76 o 
   5   5   3       92.60       92.32      4.64 o 
   6   5   3       61.59       65.29      4.78 o 
   7   5   3       50.09       48.80      4.41 o 
   8   5   3       30.53       31.39      5.58 o 
   9   5   3        3.81        5.04      4.28 o 
   1   6   3      120.41      121.74      2.85 o 
   2   6   3      800.24      833.16      8.75 o 
   3   6   3       83.73       87.66      3.16 o 
   4   6   3      116.65      112.58      6.43 o 
   5   6   3       50.59       48.43      3.84 o 
   6   6   3        8.83       11.46      2.82 o 
   7   6   3        6.31        4.99      2.53 o 
   8   6   3        9.24        1.10      5.04 o 
   9   6   3        2.86        4.94      4.49 o 
   0   7   3     2508.38     2574.40     27.21 o 
   1   7   3       13.09       17.07      1.37 o 
   2   7   3      689.68      724.73      8.17 o 
   3   7   3       72.15       80.24      3.08 o 
   4   7   3       78.88       84.32      5.64 o 
   5   7   3       79.48       84.72      6.57 o 
   6   7   3       96.86       90.13      7.50 o 
   7   7   3        9.45       11.21      3.42 o 
   8   7   3       53.76       53.36      6.64 o 
   9   7   3        2.85        6.22      4.35 o 
   1   8   3       21.80       20.48      1.48 o 
   2   8   3      193.62      187.25      3.89 o 
   3   8   3      214.87      226.09      5.93 o 
   4   8   3      106.11      108.76     23.82 o 
   5   8   3      115.66      119.49      7.13 o 
   6   8   3       69.04       61.98      4.71 o 
   7   8   3        8.86        3.51      2.60 o 
   8   8   3        1.06        2.80      3.23 o 
   0   9   3      449.01      472.82      8.76 o 
   1   9   3      203.37      194.41      6.75 o 
   2   9   3       72.07       71.14      3.16 o 
   3   9   3      191.22      193.52      5.72 o 
   4   9   3      106.54      108.02      6.76 o 
   5   9   3      135.44      128.81      7.51 o 
   6   9   3        0.61        0.06      2.16 o 
   7   9   3       18.12       21.58      4.98 o 
   8   9   3       22.46       25.05      5.58 o 
   1  10   3      162.75      162.95      4.69 o 
   2  10   3      153.13      149.76      5.59 o 
   3  10   3       32.23       25.39      2.72 o 
   4  10   3       36.19       33.85      4.63 o 
   5  10   3       28.03       27.76      4.59 o 
   6  10   3       25.61       23.83      3.63 o 
   7  10   3       10.50        3.74      4.15 o 
   8  10   3        2.32        5.94      4.29 o 
   0  11   3       74.66       72.69      3.90 o 
   1  11   3      264.66      277.63      5.06 o 
   2  11   3       17.95       13.92      2.29 o 
   3  11   3        1.13       -2.05      2.56 o 
   4  11   3       56.72       52.90      5.53 o 
   5  11   3       21.09       22.70      4.56 o 
   6  11   3       12.57       14.36      4.33 o 
   7  11   3        9.85       10.43      3.28 o 
   8  11   3       15.21       15.96      7.26 o 
   1  12   3        6.14        6.25      1.73 o 
   2  12   3      183.70      169.97      5.95 o 
   3  12   3      361.16      341.72     11.60 o 
   4  12   3       53.27       64.57      5.97 o 
   5  12   3       28.00       32.65      5.63 o 
   6  12   3       27.58       33.84      7.53 o 
   7  12   3        2.46        5.58      2.86 o 
   8  12   3        5.28        5.90      4.53 o 
   0  13   3        8.12       15.78      4.97 o 
   1  13   3        6.86        4.84      1.89 o 
   2  13   3       56.39       58.80      5.46 o 
   3  13   3        8.35       13.69      3.95 o 
   4  13   3       42.99       44.33      5.47 o 
   5  13   3       20.71       11.02      4.04 o 
   6  13   3        0.19        1.24      4.82 o 
   7  13   3       14.21       16.27      5.32 o 
   1  14   3       60.00       47.98      4.43 o 
   2  14   3      180.86      171.18      8.41 o 
   3  14   3      134.44      139.22      7.99 o 
   4  14   3       47.21       37.28      5.26 o 
   5  14   3       12.71        8.58      4.22 o 
   6  14   3       15.41       10.17      4.42 o 
   7  14   3        6.03        7.85      4.04 o 
   0  15   3       33.32       24.55      6.14 o 
   1  15   3       36.82       39.79      5.67 o 
   2  15   3        4.42        3.68      2.93 o 
   3  15   3       46.88       45.02      9.43 o 
   4  15   3        4.71        0.23      4.38 o 
   5  15   3       20.10       33.99      5.70 o 
   6  15   3       17.84       15.86      5.24 o 
   1  16   3        8.71        7.95      3.19 o 
   2  16   3       14.42       10.16      3.36 o 
   3  16   3       14.62       16.95      4.29 o 
   4  16   3        4.82        0.66      3.12 o 
   5  16   3        2.72       -1.45      4.97 o 
   6  16   3        0.28        3.62      4.78 o 
   0  17   3       21.64       26.99      4.63 o 
   1  17   3       19.77       22.31      4.36 o 
   2  17   3        8.10        2.49      3.14 o 
   3  17   3        5.36        2.92      3.41 o 
   4  17   3        1.06        4.25      9.21 o 
   5  17   3        3.70        0.88      4.97 o 
   1  18   3        7.18        9.85      3.56 o 
   2  18   3       33.98       32.86      6.43 o 
   3  18   3       21.79       20.54      5.48 o 
   4  18   3        8.59        6.21      8.99 o 
   5  18   3        5.29        6.43      6.58 o 
   0  19   3        0.59        4.97      4.09 o 
   1  19   3        5.22       20.75      6.14 o 
   2  19   3       20.80       44.86      8.91 o 
   3  19   3       15.90       17.28      6.80 o 
   4  19   3        0.51        9.50      6.28 o 
   1  20   3       13.47       26.89      7.60 o 
   2  20   3       13.99       19.87      6.58 o 
   3  20   3        4.17       10.21      5.19 o 
   0  21   3       16.52       19.29      7.45 o 
   1  21   3       10.34       13.59      6.43 o 
   0   0   4     5856.21     5653.79     89.29 o 
   2   0   4     5351.45     5526.82    115.04 o 
   4   0   4      878.44      932.72     12.84 o 
   6   0   4      857.24      837.91     26.45 o 
   8   0   4        1.12        0.00      4.97 o 
   1   1   4     1312.88     1238.58     10.89 o 
   2   1   4      359.41      377.33      4.59 o 
   3   1   4      769.51      767.35      9.12 o 
   4   1   4      553.39      583.89      8.60 o 
   5   1   4       21.50       19.58      2.47 o 
   6   1   4      135.79      132.29      6.23 o 
   7   1   4        3.03        5.65      3.12 o 
   8   1   4        9.42       12.51      4.23 o 
   9   1   4        6.59       -3.09      3.09 o 
   0   2   4      744.60      717.54     11.88 o 
   1   2   4      299.22      301.16      4.30 o 
   2   2   4      351.47      360.67      5.28 o 
   3   2   4       47.57       49.49      2.42 o 
   4   2   4       58.73       60.43      2.68 o 
   5   2   4      130.79      132.69      4.37 o 
   6   2   4       28.02       28.44      3.38 o 
   7   2   4       42.76       56.25     10.16 o 
   8   2   4        6.63        8.98      3.87 o 
   9   2   4        1.89       -0.94      3.37 o 
   1   3   4      681.84      675.72      6.50 o 
   2   3   4      161.70      153.15      2.88 o 
   3   3   4      317.75      328.27      4.58 o 
   4   3   4      237.76      234.25      4.60 o 
   5   3   4       46.13       46.86      2.91 o 
   6   3   4       43.03       41.22      3.82 o 
   7   3   4        5.10        4.26      3.80 o 
   8   3   4       11.44        9.15      3.97 o 
   9   3   4        0.12       -1.93      3.72 o 
   0   4   4      298.00      273.09      5.42 o 
   1   4   4      126.66      119.10      2.55 o 
   2   4   4      483.62      471.21      8.23 o 
   3   4   4      294.23      304.55      5.26 o 
   4   4   4       27.66       29.64      2.06 o 
   5   4   4       19.84       18.49      2.82 o 
   6   4   4       44.86       41.14      3.98 o 
   7   4   4        5.53        0.23      2.73 o 
   8   4   4        5.62        6.94      3.91 o 
   9   4   4        2.69        0.65      3.97 o 
   1   5   4      472.19      480.31      5.64 o 
   2   5   4      154.74      139.06      3.85 o 
   3   5   4      936.92      932.51     10.19 o 
   4   5   4       18.76       16.42      1.73 o 
   5   5   4      192.58      195.01      6.63 o 
   6   5   4       14.87       13.42      2.67 o 
   7   5   4        4.19        4.23      2.89 o 
   8   5   4        8.08        8.00      4.01 o 
   9   5   4        0.99        0.12      3.98 o 
   0   6   4     1955.18     1924.33     21.29 o 
   1   6   4      147.23      140.05      3.03 o 
   2   6   4     1837.75     1873.10     18.87 o 
   3   6   4      118.06      129.02      3.99 o 
   4   6   4      267.67      277.50      5.32 o 
   5   6   4       14.22       15.92      2.91 o 
   6   6   4      101.25      112.06      5.79 o 
   7   6   4        2.52        2.22      2.43 o 
   8   6   4       36.30       30.09      5.67 o 
   9   6   4        2.09        4.34      4.42 o 
   1   7   4      249.02      257.81      4.23 o 
   2   7   4     1574.20     1540.91     16.42 o 
   3   7   4       46.20       40.88      2.72 o 
   4   7   4      105.42      111.30      4.02 o 
   5   7   4        5.69        1.63      2.21 o 
   6   7   4       64.32       61.53      4.71 o 
   7   7   4        4.61        1.37      3.16 o 
   8   7   4        1.97        8.44      3.96 o 
   0   8   4      870.76      970.67     13.69 o 
   1   8   4       39.13       49.16      2.16 o 
   2   8   4      512.00      546.84      7.39 o 
   3   8   4       51.32       57.79      3.01 o 
   4   8   4      129.23      133.60     12.27 o 
   5   8   4       68.08       55.04      4.30 o 
   6   8   4       40.72       38.57      4.09 o 
   7   8   4       13.34       19.11      3.64 o 
   8   8   4       11.80        3.95      8.26 o 
   1   9   4      219.42      221.97      4.25 o 
   2   9   4      377.22      393.49      7.32 o 
   3   9   4      189.17      198.39      6.54 o 
   4   9   4      216.02      227.25      9.50 o 
   5   9   4       28.71       28.32      4.80 o 
   6   9   4       18.54       17.53      3.69 o 
   7   9   4       13.02       17.78      3.71 o 
   8   9   4        4.55        7.68      4.20 o 
   0  10   4      646.67      620.58     11.67 o 
   1  10   4      165.77      167.52      3.90 o 
   2  10   4      142.41      135.16      4.48 o 
   3  10   4      108.42      111.14      4.23 o 
   4  10   4       38.96       37.90      5.11 o 
   5  10   4       21.58       26.69      4.97 o 
   6  10   4       27.11       26.39      4.94 o 
   7  10   4        7.55        4.09      2.71 o 
   8  10   4        0.73       -3.36      3.36 o 
   1  11   4      264.15      263.98      5.26 o 
   2  11   4      115.04      115.86      6.22 o 
   3  11   4      147.60      147.98      5.65 o 
   4  11   4       32.36       33.08      4.91 o 
   5  11   4        1.16        1.40      3.14 o 
   6  11   4       20.60       17.01      6.32 o 
   7  11   4        9.49        3.04      2.74 o 
   8  11   4        0.59        1.32      3.89 o 
   0  12   4      182.34      167.52      5.90 o 
   1  12   4       57.48       62.13      2.85 o 
   2  12   4       14.46       15.88      2.73 o 
   3  12   4       21.75       17.21      5.55 o 
   4  12   4       14.38       11.62      3.82 o 
   5  12   4       23.08       19.45      4.80 o 
   6  12   4       29.17       22.98      5.05 o 
   7  12   4       12.24       11.48      3.57 o 
   1  13   4       40.87       35.31      2.42 o 
   2  13   4      218.73      217.91      8.76 o 
   3  13   4       53.89       48.77      5.42 o 
   4  13   4       80.29       83.35      6.92 o 
   5  13   4       31.07       30.21      5.47 o 
   6  13   4       13.67       18.20      5.01 o 
   7  13   4        3.89        0.86      4.54 o 
   0  14   4      286.16      268.88     14.91 o 
   1  14   4        6.05        7.39      1.71 o 
   2  14   4       19.40       19.70      5.71 o 
   3  14   4       29.29       33.37      5.85 o 
   4  14   4       23.89       29.42      7.38 o 
   5  14   4       41.10       38.53      6.65 o 
   6  14   4        6.26       -0.80      3.72 o 
   7  14   4        8.14        5.38      7.67 o 
   1  15   4       53.37       50.90      9.93 o 
   2  15   4       83.10       92.30      7.82 o 
   3  15   4       76.16       71.08     13.74 o 
   4  15   4        3.84        1.40      3.15 o 
   5  15   4        3.04        8.22      4.00 o 
   6  15   4        0.53        1.22      4.38 o 
   0  16   4       21.95       17.18      3.95 o 
   1  16   4        0.10        1.94      2.16 o 
   2  16   4       11.24       15.43      4.18 o 
   3  16   4       47.93       39.04      5.58 o 
   4  16   4        7.84        6.96      3.82 o 
   5  16   4        0.55        1.17      3.61 o 
   6  16   4        0.77       11.54      6.87 o 
   1  17   4       10.23       10.37      2.75 o 
   2  17   4       78.53       80.99      7.05 o 
   3  17   4        9.20        9.10      6.87 o 
   4  17   4       15.38        4.71      4.02 o 
   5  17   4        0.14       -1.42      6.80 o 
   0  18   4        5.06        8.18      4.97 o 
   1  18   4       31.41       37.70      8.18 o 
   2  18   4        0.74        2.12      3.10 o 
   3  18   4        5.91        2.39      3.40 o 
   4  18   4        0.19        4.77      5.19 o 
   1  19   4        5.05       -1.75      3.95 o 
   2  19   4       12.52       16.07      6.14 o 
   3  19   4        3.81       11.21      4.62 o 
   4  19   4        9.80       15.78      7.16 o 
   0  20   4       23.60       39.02      8.62 o 
   1  20   4       13.70       16.07      6.43 o 
   2  20   4        1.35        3.05      4.18 o 
   2   0   5       52.55       42.76      4.60 o 
   4   0   5       14.82       14.29      2.10 o 
   6   0   5      538.60      548.70     13.65 o 
   8   0   5       11.17        3.21      4.68 o 
   0   1   5     3052.57     3038.34     38.03 o 
   1   1   5       30.41       24.51      1.82 o 
   2   1   5       99.60       93.53      2.72 o 
   3   1   5        0.22        1.68      1.50 o 
   4   1   5       46.23       41.82      3.33 o 
   5   1   5       98.37       98.76      4.05 o 
   6   1   5      247.99      256.33      7.85 o 
   7   1   5       24.02       30.38      6.65 o 
   8   1   5       92.93       79.44      7.33 o 
   9   1   5        0.17       -3.35      3.35 o 
   1   2   5      492.27      470.82      6.86 o 
   2   2   5      114.63      127.64      3.13 o 
   3   2   5      288.01      290.33      5.01 o 
   4   2   5      136.55      136.68      3.74 o 
   5   2   5      159.46      151.83      4.18 o 
   6   2   5       29.48       26.22      3.39 o 
   7   2   5       16.08       12.91      3.91 o 
   8   2   5        3.58        5.75      5.19 o 
   9   2   5        8.69        7.52      4.82 o 
   0   3   5      573.61      530.02     18.05 o 
   1   3   5      313.72      323.70      7.81 o 
   2   3   5      715.80      733.92      9.72 o 
   3   3   5       41.48       44.99      2.26 o 
   4   3   5       23.56       29.56      2.17 o 
   5   3   5       65.58       69.12      3.11 o 
   6   3   5       67.58       67.04      4.62 o 
   7   3   5       11.67        9.43      3.72 o 
   8   3   5        3.28       -3.88      3.95 o 
   9   3   5        0.62       -3.25      5.19 o 
   1   4   5     1007.15      992.21     10.15 o 
   2   4   5       21.93       23.87      1.75 o 
   3   4   5       81.96       75.42      2.79 o 
   4   4   5       36.11       31.86      2.24 o 
   5   4   5       75.66       75.27      3.78 o 
   6   4   5       37.61       40.86      3.95 o 
   7   4   5        1.64        5.45      3.33 o 
   8   4   5       10.56       13.81      4.49 o 
   9   4   5        2.73       -1.25      3.91 o 
   0   5   5      998.04     1029.75     13.52 o 
   1   5   5      785.00      772.68      7.95 o 
   2   5   5       30.88       28.81      2.18 o 
   3   5   5       56.07       60.39      2.63 o 
   4   5   5       30.50       33.41      2.30 o 
   5   5   5      102.57      103.66      5.27 o 
   6   5   5       52.35       52.95      5.47 o 
   7   5   5       11.46       17.48      5.73 o 
   8   5   5       15.92       11.18      4.53 o 
   9   5   5        0.32       -0.67      4.03 o 
   1   6   5      270.59      274.64      4.44 o 
   2   6   5      795.12      805.98     10.70 o 
   3   6   5      204.88      195.24      4.47 o 
   4   6   5      308.83      313.78      6.81 o 
   5   6   5      118.25      120.11      7.03 o 
   6   6   5      151.10      167.07     11.27 o 
   7   6   5        2.76       -0.70      2.43 o 
   8   6   5        0.34       -1.98      3.41 o 
   0   7   5     1498.33     1429.84     18.00 o 
   1   7   5      477.55      465.88      7.53 o 
   2   7   5      396.69      373.69      6.02 o 
   3   7   5        8.57        6.26      1.74 o 
   4   7   5       32.93       34.99      2.48 o 
   5   7   5       61.71       71.44      4.74 o 
   6   7   5       26.10       26.54      3.73 o 
   7   7   5        8.12       -1.09      2.25 o 
   8   7   5        0.30       -2.34      3.16 o 
   1   8   5        8.31       12.60      1.50 o 
   2   8   5        6.44       12.92      1.70 o 
   3   8   5       89.65       92.06      5.76 o 
   4   8   5      146.24      146.90      6.25 o 
   5   8   5        0.57       -1.69      2.04 o 
   6   8   5       16.06       13.30      6.65 o 
   7   8   5        4.68        1.51      2.61 o 
   8   8   5        3.94        6.47      3.96 o 
   0   9   5       48.97       45.74      3.25 o 
   1   9   5       82.02       83.33      2.95 o 
   2   9   5        9.49        6.16      1.73 o 
   3   9   5       17.07       12.51      2.08 o 
   4   9   5       55.03       58.27      7.57 o 
   5   9   5      102.20       90.46      5.44 o 
   6   9   5       17.86       14.05      4.54 o 
   7   9   5        7.75        6.14      3.72 o 
   8   9   5       12.69       19.87      9.21 o 
   1  10   5      190.98      190.60      4.87 o 
   2  10   5       42.87       44.41      3.02 o 
   3  10   5       52.02       53.37      3.38 o 
   4  10   5       59.49       46.69      5.27 o 
   5  10   5       46.26       54.30      4.59 o 
   6  10   5        6.22        5.26      2.74 o 
   7  10   5        4.93        1.35      3.13 o 
   8  10   5        0.15       -3.95      6.87 o 
   0  11   5      123.99      115.88      5.48 o 
   1  11   5      142.24      145.54      5.04 o 
   2  11   5       79.90       87.06      4.05 o 
   3  11   5       19.61       26.58      2.73 o 
   4  11   5       14.24       17.14      4.14 o 
   5  11   5       14.82       16.61      7.67 o 
   6  11   5        9.85        8.95      3.14 o 
   7  11   5        7.53        6.55      5.48 o 
   1  12   5      158.82      151.50      4.12 o 
   2  12   5       50.05       53.33      4.66 o 
   3  12   5       24.23       23.51      6.28 o 
   4  12   5       27.75       30.96      5.11 o 
   5  12   5       31.88       27.94     11.84 o 
   6  12   5        7.48        7.33      3.11 o 
   7  12   5        0.80       -0.14      3.00 o 
   0  13   5      241.94      249.66     20.75 o 
   1  13   5       33.19       33.37      2.66 o 
   2  13   5       85.71       83.25      4.20 o 
   3  13   5       51.08       40.11      6.43 o 
   4  13   5       15.03       15.50      4.23 o 
   5  13   5       16.43       10.23      4.55 o 
   6  13   5       29.10       30.30      4.47 o 
   7  13   5        6.65        5.97      3.31 o 
   1  14   5       47.62       47.87      2.82 o 
   2  14   5        2.16        4.45      2.71 o 
   3  14   5       70.61       67.43      6.38 o 
   4  14   5        0.96        0.78      3.02 o 
   5  14   5        9.58        5.68      6.58 o 
   6  14   5        3.30       -3.31      3.31 o 
   0  15   5        2.11        0.94      1.93 o 
   1  15   5       48.43       51.17      4.96 o 
   2  15   5       13.34       13.62      3.01 o 
   3  15   5       13.79        8.68      4.31 o 
   4  15   5        2.10       -2.93      2.93 o 
   5  15   5        2.38        5.44      4.29 o 
   6  15   5        3.85       -2.32      4.69 o 
   1  16   5       16.60       17.91      3.36 o 
   2  16   5       19.26       18.06      4.34 o 
   3  16   5       16.84       13.88      5.26 o 
   4  16   5       10.11        7.99      5.19 o 
   5  16   5       33.91       23.12     11.47 o 
   0  17   5       14.63       26.51      7.60 o 
   1  17   5       27.02       31.31      4.15 o 
   2  17   5        4.17        3.45      3.30 o 
   3  17   5       10.37        7.65      3.72 o 
   4  17   5        3.11        0.21      4.68 o 
   5  17   5        1.00        8.18      6.58 o 
   1  18   5        3.58       12.57      5.55 o 
   2  18   5        3.26        3.58      3.41 o 
   3  18   5        3.85       12.93      4.58 o 
   4  18   5        0.09        5.64      4.46 o 
   0  19   5       17.87       19.73      6.43 o 
   1  19   5       19.43       22.94      7.16 o 
   2  19   5        1.21        9.21      5.55 o 
   3  19   5        1.02        4.01      5.99 o 
   1  20   5       12.63        9.50      5.55 o 
   2  20   5        3.44        3.00      4.53 o 
   0   0   6      403.13      404.49     13.30 o 
   2   0   6      455.46      466.49     10.47 o 
   4   0   6       38.46       40.03      3.07 o 
   6   0   6        4.53        1.32      3.95 o 
   8   0   6      104.67       82.71     10.96 o 
   1   1   6      410.63      402.70      5.73 o 
   2   1   6      187.72      197.90      4.95 o 
   3   1   6      218.76      224.17      4.15 o 
   4   1   6       91.99       97.10      3.38 o 
   5   1   6      221.88      218.49      8.54 o 
   6   1   6       33.56       44.20      4.89 o 
   7   1   6        3.10        5.65      5.33 o 
   8   1   6       12.15        9.61      6.80 o 
   9   1   6        7.30        3.12      4.53 o 
   0   2   6      623.66      630.99      9.29 o 
   1   2   6      876.16      863.59     13.79 o 
   2   2   6       84.67       87.05      3.37 o 
   3   2   6      155.97      158.09      3.51 o 
   4   2   6        6.95        6.19      1.35 o 
   5   2   6      299.90      331.55      7.09 o 
   6   2   6       33.33       30.16      4.51 o 
   7   2   6        3.93       -2.63      4.68 o 
   8   2   6       28.18       22.95      5.18 o 
   9   2   6        0.84       -5.85      5.85 o 
   1   3   6      222.19      225.70      5.04 o 
   2   3   6      213.84      209.20      4.39 o 
   3   3   6       42.58       40.99      2.09 o 
   4   3   6       20.72       22.71      2.10 o 
   5   3   6        6.15        6.40      1.73 o 
   6   3   6       21.81       17.46      3.29 o 
   7   3   6        3.49       -1.16      2.83 o 
   8   3   6        2.79       -2.89      2.89 o 
   0   4   6      455.40      428.50     10.13 o 
   1   4   6      509.84      523.90      6.69 o 
   2   4   6      217.62      223.71      4.59 o 
   3   4   6        0.54        1.06      1.34 o 
   4   4   6       58.29       51.25      2.81 o 
   5   4   6       60.06       68.35      3.73 o 
   6   4   6      113.07      127.95      6.13 o 
   7   4   6        4.90        3.41      2.68 o 
   8   4   6        0.89       -2.73      2.73 o 
   1   5   6      296.09      304.88      5.34 o 
   2   5   6       93.21       94.37      5.35 o 
   3   5   6      327.99      334.27      6.87 o 
   4   5   6       69.90       70.67      3.18 o 
   5   5   6       15.59       13.32      4.06 o 
   6   5   6       10.90        9.37      4.61 o 
   7   5   6        9.79        7.07      3.22 o 
   8   5   6        1.30        1.50      3.80 o 
   0   6   6      413.36      407.62      8.04 o 
   1   6   6      368.27      360.48      5.44 o 
   2   6   6      408.44      416.54      5.86 o 
   3   6   6       13.47       18.93      2.36 o 
   4   6   6       42.07       41.35      3.05 o 
   5   6   6       18.46       20.46      3.23 o 
   6   6   6       57.06       49.74      4.54 o 
   7   6   6        1.91        0.46      2.48 o 
   8   6   6        1.23        0.64      3.40 o 
   1   7   6       16.34       14.73      1.61 o 
   2   7   6      501.21      521.22      7.70 o 
   3   7   6       86.02       77.71      3.81 o 
   4   7   6      486.86      490.63      8.02 o 
   5   7   6        6.91        3.26      2.37 o 
   6   7   6       16.98       10.31      5.99 o 
   7   7   6        0.38       -2.43      2.43 o 
   8   7   6        0.18        2.95      4.22 o 
   0   8   6      127.10      125.21      7.20 o 
   1   8   6      528.09      511.93      7.01 o 
   2   8   6       30.08       34.51      2.42 o 
   3   8   6       47.00       52.65      4.28 o 
   4   8   6      110.40      106.76      3.91 o 
   5   8   6      211.97      212.74      6.51 o 
   6   8   6       45.26       44.21      5.95 o 
   7   8   6        2.54       -0.16      2.58 o 
   8   8   6        0.54       -1.91      3.62 o 
   1   9   6       12.23       11.34      1.72 o 
   2   9   6      252.95      231.56      5.27 o 
   3   9   6      126.62      121.93      4.64 o 
   4   9   6       14.75       11.58      2.84 o 
   5   9   6       35.40       33.92      3.90 o 
   6   9   6        4.18        0.30      3.43 o 
   7   9   6        1.10       -2.51      2.51 o 
   8   9   6        0.60       -5.55      5.55 o 
   0  10   6       56.55       52.32      3.79 o 
   1  10   6       78.62       79.19      3.18 o 
   2  10   6        6.18        3.08      1.53 o 
   3  10   6       63.51       59.06      3.60 o 
   4  10   6        4.83        1.45      2.24 o 
   5  10   6       13.26        7.83      2.69 o 
   6  10   6        0.33       -1.17      2.38 o 
   7  10   6        4.86       12.69      4.16 o 
   1  11   6       75.59       80.27      3.54 o 
   2  11   6      389.71      351.06      7.82 o 
   3  11   6      279.60      301.65      7.39 o 
   4  11   6        6.27        6.31      2.68 o 
   5  11   6       18.03       16.38      3.34 o 
   6  11   6        0.23       -0.65      2.57 o 
   7  11   6        2.83        0.11      3.18 o 
   0  12   6       55.28       52.33      4.93 o 
   1  12   6       53.88       46.82      2.97 o 
   2  12   6      166.87      178.53      5.75 o 
   3  12   6       15.79       16.78      2.50 o 
   4  12   6       10.69       11.48      4.01 o 
   5  12   6       18.50       15.38      5.43 o 
   6  12   6        9.30        5.69      3.15 o 
   7  12   6        9.33        6.00      3.41 o 
   1  13   6       50.14       42.11      2.72 o 
   2  13   6      191.20      169.80      9.45 o 
   3  13   6       26.52       33.65      4.04 o 
   4  13   6        3.77        0.80      6.36 o 
   5  13   6        7.97        3.87      3.98 o 
   6  13   6        5.70        5.63      6.06 o 
   0  14   6       10.41       11.47      4.46 o 
   1  14   6       12.93       11.55      2.03 o 
   2  14   6       13.20       13.84      2.46 o 
   3  14   6       11.76       17.02      4.29 o 
   4  14   6        5.45       13.83      4.18 o 
   5  14   6        1.54        2.59      4.14 o 
   6  14   6       13.01        9.00      5.20 o 
   1  15   6        1.00       -0.46      1.54 o 
   2  15   6        2.01       -1.07      3.04 o 
   3  15   6        9.94        6.90      3.56 o 
   4  15   6        0.95        0.08      4.31 o 
   5  15   6       15.44       22.85      5.72 o 
   0  16   6        3.07        0.20      2.16 o 
   1  16   6       42.47       36.07      3.73 o 
   2  16   6       10.12       17.03      4.28 o 
   3  16   6        1.32       -0.81      4.97 o 
   4  16   6        0.38        7.18      3.93 o 
   5  16   6        0.13        0.00      5.55 o 
   1  17   6        1.35        5.41      4.68 o 
   2  17   6       12.19       12.98      4.23 o 
   3  17   6       23.35       20.63      5.28 o 
   4  17   6        3.86        3.95      6.65 o 
   0  18   6       13.80       26.89      7.31 o 
   1  18   6       21.72       26.74      7.31 o 
   2  18   6        5.58        8.30      7.89 o 
   3  18   6        0.10        3.09      3.92 o 
   1  19   6        5.29        6.43      5.11 o 
   2  19   6        7.96        3.86      4.13 o 
   2   0   7      895.63      878.01     22.72 o 
   4   0   7       20.34       24.55      2.92 o 
   6   0   7       51.08       43.11      6.21 o 
   8   0   7       15.83       27.76      7.89 o 
   0   1   7       72.49       93.79      5.11 o 
   1   1   7      538.29      550.52      9.25 o 
   2   1   7      183.35      200.80      7.02 o 
   3   1   7       21.16       17.89      2.16 o 
   4   1   7       50.63       56.76      2.90 o 
   5   1   7        5.68        6.76      2.25 o 
   6   1   7       47.33       50.00      7.16 o 
   7   1   7       64.66       77.69      8.55 o 
   8   1   7       30.16       20.08      7.09 o 
   1   2   7       75.32       81.56      3.47 o 
   2   2   7        4.41        3.96      1.37 o 
   3   2   7      122.49      124.52      3.79 o 
   4   2   7        8.31        7.03      2.60 o 
   5   2   7       16.83       12.27      2.40 o 
   6   2   7       20.63       25.97      4.54 o 
   7   2   7        7.72        5.53      5.77 o 
   8   2   7        5.83       -0.63      3.44 o 
   0   3   7       24.87       39.11      6.43 o 
   1   3   7       62.79       68.23      3.31 o 
   2   3   7       67.01       69.56      3.32 o 
   3   3   7       23.75       25.85      2.25 o 
   4   3   7        6.98        5.08      2.58 o 
   5   3   7       84.35       89.98      4.98 o 
   6   3   7       17.16       24.26      5.99 o 
   7   3   7        5.23        2.26      3.61 o 
   8   3   7        0.32       -2.07      3.51 o 
   1   4   7      237.70      245.41      4.92 o 
   2   4   7       47.24       49.30      3.09 o 
   3   4   7        8.65        4.07      1.58 o 
   4   4   7       66.76       69.65      6.05 o 
   5   4   7       33.72       38.53      3.18 o 
   6   4   7       42.68       45.91      5.27 o 
   7   4   7        0.65       -2.88      3.80 o 
   8   4   7        3.53        2.30      4.07 o 
   0   5   7      280.30      283.70      8.73 o 
   1   5   7      307.96      309.75      5.72 o 
   2   5   7        0.58        1.08      1.27 o 
   3   5   7       13.68        9.92      1.77 o 
   4   5   7      188.81      206.45      5.89 o 
   5   5   7       87.52       80.91      6.56 o 
   6   5   7        5.15       14.55      5.85 o 
   7   5   7       11.15       12.50      4.34 o 
   8   5   7        1.85        2.48      5.26 o 
   1   6   7       88.06       83.56      3.28 o 
   2   6   7      602.13      577.05      8.43 o 
   3   6   7        9.12        8.38      3.94 o 
   4   6   7      363.46      362.41      7.93 o 
   5   6   7       29.95       32.73      7.01 o 
   6   6   7       17.51       10.56      3.69 o 
   7   6   7        1.96        3.83      3.70 o 
   8   6   7        1.04        5.70      5.99 o 
   0   7   7      319.41      309.27      7.60 o 
   1   7   7       77.87       77.07      2.88 o 
   2   7   7      115.26      124.09      4.05 o 
   3   7   7       20.10       19.29      2.55 o 
   4   7   7       98.05       98.37      4.49 o 
   5   7   7        9.39        8.39      3.69 o 
   6   7   7        9.76        9.31      3.03 o 
   7   7   7        4.24       -1.18      3.19 o 
   8   7   7        5.10        3.70      4.63 o 
   1   8   7       62.23       73.32      2.95 o 
   2   8   7       99.15      102.55      3.82 o 
   3   8   7      193.32      208.63      6.06 o 
   4   8   7       10.46       12.92      2.59 o 
   5   8   7        4.04        0.73      3.80 o 
   6   8   7       15.03        6.83      4.26 o 
   7   8   7        8.58        7.35      4.56 o 
   0   9   7       88.62       90.57      4.67 o 
   1   9   7      191.68      188.83      6.20 o 
   2   9   7       49.43       52.40      2.98 o 
   3   9   7       51.86       53.49      3.58 o 
   4   9   7       13.34       15.72      3.16 o 
   5   9   7        8.94        9.21      2.86 o 
   6   9   7       17.61       14.25      4.91 o 
   7   9   7       16.99        9.70      5.27 o 
   1  10   7      370.50      368.98      7.09 o 
   2  10   7       11.80       11.13      2.43 o 
   3  10   7       42.58       46.70      4.00 o 
   4  10   7       14.56       15.83      3.97 o 
   5  10   7        6.69        8.73      2.84 o 
   6  10   7        1.21       -3.56      3.56 o 
   7  10   7        0.86       -1.28      4.51 o 
   0  11   7       74.51       71.40      5.42 o 
   1  11   7       29.47       35.92      2.76 o 
   2  11   7       37.98       34.66      3.78 o 
   3  11   7       39.68       42.56      3.45 o 
   4  11   7       13.06        6.66      2.67 o 
   5  11   7       13.80       20.22      4.69 o 
   6  11   7        0.52       -0.69      5.55 o 
   7  11   7        3.80        1.21      4.58 o 
   1  12   7       34.49       40.89      3.24 o 
   2  12   7       62.80       69.53      4.11 o 
   3  12   7       15.86       10.30      2.34 o 
   4  12   7        2.36        3.54      2.32 o 
   5  12   7        9.63        4.90      4.01 o 
   6  12   7        3.28        1.69      3.86 o 
   0  13   7      111.92      130.75     12.27 o 
   1  13   7        1.78       -0.81      1.34 o 
   2  13   7       12.54       12.15      2.60 o 
   3  13   7       20.07       16.81      3.24 o 
   4  13   7       18.93       25.07      5.85 o 
   5  13   7        1.99        3.41      4.24 o 
   6  13   7       10.25        8.76      5.00 o 
   1  14   7        3.51        1.32      1.94 o 
   2  14   7       17.57       12.55      2.47 o 
   3  14   7        0.74       -0.40      2.36 o 
   4  14   7       38.43       34.53      5.58 o 
   5  14   7        3.34       -0.54      4.75 o 
   0  15   7       45.11       52.44      4.63 o 
   1  15   7       56.92       46.55      3.95 o 
   2  15   7        1.44       -0.55      1.85 o 
   3  15   7       18.60       12.49      4.38 o 
   4  15   7        3.49        4.16      3.97 o 
   5  15   7        0.21        0.26      4.09 o 
   1  16   7        2.03        2.59      3.28 o 
   2  16   7        5.66        3.49      2.75 o 
   3  16   7       10.95       14.10      7.16 o 
   4  16   7        4.28        6.10      5.26 o 
   0  17   7       27.57       28.97      4.80 o 
   1  17   7        4.28        6.87      4.68 o 
   2  17   7        4.96       10.64      5.77 o 
   3  17   7        4.14        8.16      4.42 o 
   4  17   7        3.19       14.32      6.72 o 
   1  18   7       17.12       11.11      4.82 o 
   2  18   7       12.61       15.34      6.50 o 
   3  18   7        9.31        8.48      5.70 o 
   0  19   7        8.66       14.91      6.72 o 
   1  19   7       12.31       16.93      5.29 o 
   0   0   8       20.82       24.11      5.11 o 
   2   0   8      156.00      143.70     10.81 o 
   4   0   8      292.79      301.73      9.76 o 
   6   0   8       27.66       30.90      4.89 o 
   8   0   8        2.55       -0.88      6.14 o 
   1   1   8      101.54      105.72      5.42 o 
   2   1   8       50.28       53.23      3.20 o 
   3   1   8       48.17       47.86      3.13 o 
   4   1   8      204.02      203.40      8.96 o 
   5   1   8       24.52       19.89      3.98 o 
   6   1   8       15.93       15.07      3.34 o 
   7   1   8        5.13       -1.07      7.60 o 
   8   1   8        2.86       -3.24      4.13 o 
   0   2   8       82.70       87.19      8.77 o 
   1   2   8       22.85       22.99      2.46 o 
   2   2   8      130.46      146.34      7.18 o 
   3   2   8       89.21       80.35      4.26 o 
   4   2   8        8.74       10.04      3.01 o 
   5   2   8       18.78       14.99      3.66 o 
   6   2   8       18.36       23.09      6.28 o 
   7   2   8        6.25        6.14      4.13 o 
   8   2   8        0.91       -0.73      4.13 o 
   1   3   8      143.91      142.56      4.73 o 
   2   3   8      109.49      116.14      4.43 o 
   3   3   8       19.01       19.13      2.48 o 
   4   3   8      105.44      119.23      6.23 o 
   5   3   8        9.53       10.43      2.94 o 
   6   3   8        8.43        1.17      4.53 o 
   7   3   8        3.59        2.48      5.85 o 
   8   3   8        1.37        1.02      7.01 o 
   0   4   8      329.89      344.47     10.33 o 
   1   4   8       17.59       18.47      2.53 o 
   2   4   8       14.94       19.83      2.46 o 
   3   4   8        1.33        0.68      2.05 o 
   4   4   8       79.23       83.47      4.92 o 
   5   4   8        7.18        3.67      2.19 o 
   6   4   8        3.36        7.45      5.41 o 
   7   4   8        4.35       10.67      7.16 o 
   1   5   8       15.69       12.73      2.25 o 
   2   5   8       86.38       77.41      4.02 o 
   3   5   8      195.10      199.70      5.12 o 
   4   5   8       99.49       97.10      8.49 o 
   5   5   8       13.85       11.26      2.97 o 
   6   5   8       16.56       22.96      5.15 o 
   7   5   8        1.46       -4.68      5.70 o 
   0   6   8     1345.95     1356.44     23.77 o 
   1   6   8      109.83      108.22      4.42 o 
   2   6   8      446.65      438.71      8.52 o 
   3   6   8       94.15       96.85      4.38 o 
   4   6   8       79.75       81.79      5.42 o 
   5   6   8       10.89       16.68      3.99 o 
   6   6   8        2.44        2.16      3.70 o 
   7   6   8        2.81        2.05      6.43 o 
   1   7   8       58.29       58.13      3.54 o 
   2   7   8        3.23        3.26      1.56 o 
   3   7   8       24.32       29.08      2.94 o 
   4   7   8       36.09       33.51      4.87 o 
   5   7   8        3.02       -0.40      2.17 o 
   6   7   8       30.70       23.82      4.03 o 
   7   7   8        1.17       -1.96      3.92 o 
   0   8   8      238.46      227.97      6.93 o 
   1   8   8       79.24       69.92      4.43 o 
   2   8   8      202.53      206.49      6.03 o 
   3   8   8       24.49       25.66      2.90 o 
   4   8   8       26.97       28.88      4.05 o 
   5   8   8        1.09        5.57      4.55 o 
   6   8   8       11.48       12.55      3.58 o 
   7   8   8        0.80       -3.13      4.47 o 
   1   9   8      229.02      205.36      5.28 o 
   2   9   8      152.18      155.89      4.77 o 
   3   9   8       44.50       39.17      3.36 o 
   4   9   8       13.27       10.99      3.79 o 
   5   9   8        4.48        5.01      3.03 o 
   6   9   8        0.59        9.98      4.46 o 
   0  10   8       32.21       27.81      4.18 o 
   1  10   8       47.91       50.06      4.18 o 
   2  10   8       42.39       38.02      3.30 o 
   3  10   8       15.79        9.18      2.64 o 
   4  10   8        8.86        5.37      3.20 o 
   5  10   8        7.81        5.31      2.89 o 
   6  10   8        5.77        4.09      6.06 o 
   1  11   8       31.76       30.87      2.67 o 
   2  11   8       33.52       24.70      4.55 o 
   3  11   8       20.22       20.02      2.95 o 
   4  11   8       24.11       19.56      3.62 o 
   5  11   8        8.61        7.19      3.29 o 
   6  11   8        0.22       -2.57      3.95 o 
   0  12   8       15.04        9.59      2.53 o 
   1  12   8       40.76       39.90      3.05 o 
   2  12   8       13.62       16.10      2.60 o 
   3  12   8        4.98        2.85      2.31 o 
   4  12   8       21.64       24.52      3.95 o 
   5  12   8        0.48       -4.31      4.31 o 
   6  12   8        2.28        9.50      7.31 o 
   1  13   8        7.32        7.00      2.25 o 
   2  13   8        9.78       11.00      3.24 o 
   3  13   8       27.42       25.52      3.89 o 
   4  13   8       47.39       55.91      5.35 o 
   5  13   8        5.10       14.46      5.08 o 
   0  14   8        2.24        4.48      2.31 o 
   1  14   8       54.85       51.14      3.91 o 
   2  14   8        2.69        3.10      2.10 o 
   3  14   8        4.22        3.01      3.42 o 
   4  14   8        9.48        9.67      3.60 o 
   1  15   8        8.16        7.60      2.59 o 
   2  15   8        6.45        7.49      3.06 o 
   3  15   8       12.61       16.51      3.89 o 
   4  15   8       24.96       21.77      9.50 o 
   0  16   8       16.32       22.94      3.79 o 
   1  16   8       21.88       16.14      3.35 o 
   2  16   8        5.65        3.74      3.06 o 
   3  16   8       15.51       11.11      8.91 o 
   1  17   8        8.19       11.69      3.62 o 
   2  17   8       10.35       14.47      8.77 o 
   1  18   8        2.66       -7.16      7.16 o 
   2   0   9       79.71       80.50      5.58 o 
   4   0   9      167.76      149.86      7.34 o 
   6   0   9       40.16       59.62      8.18 o 
   0   1   9      236.51      226.87      8.73 o 
   1   1   9        7.58        7.28      2.11 o 
   2   1   9       73.72       68.95      3.81 o 
   3   1   9       44.26       44.80      7.60 o 
   4   1   9       37.91       44.73      3.22 o 
   5   1   9        1.93        5.60      3.15 o 
   6   1   9       18.41       29.24      7.09 o 
   1   2   9      116.08      115.74      6.45 o 
   2   2   9        1.46        2.55      1.87 o 
   3   2   9       29.31       30.84      3.32 o 
   4   2   9        4.87        9.86      3.37 o 
   5   2   9       33.41       28.61      4.51 o 
   6   2   9       17.25       22.07      6.58 o 
   0   3   9      246.92      242.73      9.04 o 
   1   3   9       38.62       39.58      3.15 o 
   2   3   9       10.31       11.02      2.58 o 
   3   3   9       40.38       35.64      3.57 o 
   4   3   9       19.13       14.60      3.82 o 
   5   3   9       14.08       18.14      3.01 o 
   6   3   9        6.95        3.65      4.97 o 
   1   4   9       19.91       28.61      2.83 o 
   2   4   9       68.28       75.56      7.92 o 
   3   4   9       81.97       85.93      4.96 o 
   4   4   9       20.08       18.23      4.02 o 
   5   4   9       11.92        9.63      3.76 o 
   6   4   9        1.48        6.58      5.26 o 
   0   5   9      141.46      133.80      7.18 o 
   1   5   9       92.48       94.16      4.75 o 
   2   5   9      191.19      194.39      8.74 o 
   3   5   9       45.25       40.10      4.38 o 
   4   5   9        0.16       -0.58      2.20 o 
   5   5   9       13.20       17.09     12.13 o 
   6   5   9        2.12       -2.63      4.38 o 
   1   6   9       13.28       15.95      2.47 o 
   2   6   9       35.82       29.56      3.48 o 
   3   6   9        6.73       10.63      2.90 o 
   4   6   9        8.36       12.89      2.82 o 
   5   6   9       18.51       12.80      3.86 o 
   6   6   9        8.06        2.20      4.08 o 
   7   6   9        0.70       -0.17      4.69 o 
   0   7   9     1083.77     1020.83     38.43 o 
   1   7   9       11.11       11.85      2.71 o 
   2   7   9       84.58       81.61      4.23 o 
   3   7   9        9.14       13.78      2.98 o 
   4   7   9        3.28        1.70      2.20 o 
   5   7   9       12.75        8.08      4.24 o 
   6   7   9       13.80       11.98      7.01 o 
   7   7   9        2.11        8.48      7.89 o 
   1   8   9       34.98       36.46      3.76 o 
   2   8   9       61.86       65.56      3.94 o 
   3   8   9       21.99       24.42      3.42 o 
   4   8   9        4.62        2.41      2.02 o 
   5   8   9       15.28       18.12      8.26 o 
   6   8   9        4.05        3.38      4.53 o 
   0   9   9       43.18       36.18      7.31 o 
   1   9   9       94.10       86.34      5.23 o 
   2   9   9        1.52        1.39      2.19 o 
   3   9   9        5.43        4.96      2.14 o 
   4   9   9        6.48        2.17      3.00 o 
   5   9   9        2.24        0.13      3.85 o 
   6   9   9        1.20        1.76      4.59 o 
   1  10   9       36.37       36.16      3.34 o 
   2  10   9       48.41       51.19      4.42 o 
   3  10   9      141.52      143.39      6.73 o 
   4  10   9        2.53        5.51      2.77 o 
   5  10   9        3.44        0.79      3.85 o 
   6  10   9        2.13       -0.88      6.50 o 
   0  11   9        6.65       11.49      3.43 o 
   1  11   9       31.12       32.18      3.27 o 
   2  11   9        3.07        2.50      1.85 o 
   3  11   9        0.93       -0.93      2.09 o 
   4  11   9        6.30        4.31      2.85 o 
   5  11   9        0.96        4.46      3.39 o 
   1  12   9       12.19        8.08      3.47 o 
   2  12   9        8.51        8.92      2.32 o 
   3  12   9       63.95       72.37      5.60 o 
   4  12   9       11.59       11.06      3.60 o 
   5  12   9        6.73        5.84      3.60 o 
   0  13   9       21.78       29.96     14.98 o 
   1  13   9       31.94       39.60      3.67 o 
   2  13   9        2.37        0.51      1.96 o 
   3  13   9        5.43        7.59      3.00 o 
   4  13   9        8.90        8.06      3.59 o 
   5  13   9        1.30        1.17      5.85 o 
   1  14   9       18.88       22.90      3.88 o 
   2  14   9       11.87       11.67      3.97 o 
   3  14   9        8.20        6.28      3.19 o 
   4  14   9        0.16        1.77      3.48 o 
   0  15   9        1.63        3.11      4.46 o 
   1  15   9       22.64       30.15      4.06 o 
   2  15   9        8.44       10.65      3.55 o 
   3  15   9       10.61        8.83      3.82 o 
   1  16   9        3.58        5.97      3.35 o 
   2  16   9        1.91        2.37      4.48 o 
   0  17   9        8.99        7.88      3.91 o 
   1  17   9       21.01       24.44      5.82 o 
   0   0  10      116.71      109.74      9.50 o 
   2   0  10      240.57      248.91      9.64 o 
   4   0  10       15.49        7.37      2.99 o 
   1   1  10        4.54        5.87      2.15 o 
   2   1  10       44.13       40.23      3.31 o 
   3   1  10      101.59      103.79     10.96 o 
   4   1  10       26.42       25.45      3.52 o 
   5   1  10        1.98        0.70      2.83 o 
   0   2  10       55.32       50.05      5.11 o 
   1   2  10       86.10       81.46      4.31 o 
   2   2  10       25.47       26.39      4.31 o 
   3   2  10        4.34        3.83      1.96 o 
   4   2  10        3.69        4.86      2.89 o 
   5   2  10        3.25       10.65      3.61 o 
   1   3  10       11.95       14.41      2.48 o 
   2   3  10       13.14       11.17      2.77 o 
   3   3  10        5.14        7.15      2.00 o 
   4   3  10        2.19        4.18      2.30 o 
   5   3  10        6.80        5.44      3.46 o 
   6   3  10        3.47       -2.19      4.53 o 
   0   4  10      690.06      717.39     17.05 o 
   1   4  10       24.39       25.64      3.73 o 
   2   4  10       38.74       44.72      7.34 o 
   3   4  10        6.66        5.85      2.01 o 
   4   4  10        9.90        9.07      2.73 o 
   5   4  10        7.28        5.70      3.19 o 
   6   4  10       11.87        5.85      5.26 o 
   1   5  10       84.71       85.89      4.43 o 
   2   5  10       30.96       29.18      5.19 o 
   3   5  10       39.68       49.35      4.43 o 
   4   5  10        5.44        3.98      2.55 o 
   5   5  10       10.18       12.27      4.38 o 
   6   5  10        2.10       -0.29      5.55 o 
   0   6  10      188.02      175.82     14.83 o 
   1   6  10       69.89       60.33      3.98 o 
   2   6  10       63.58       59.64      5.01 o 
   3   6  10        5.78        3.53      2.46 o 
   4   6  10       82.80       91.10      5.59 o 
   5   6  10        2.78        0.35      3.73 o 
   6   6  10        2.00       -0.88      5.99 o 
   1   7  10       30.94       35.24      4.13 o 
   2   7  10       95.64       91.03      4.70 o 
   3   7  10       22.70       21.63      3.47 o 
   4   7  10       16.56       21.01      3.90 o 
   5   7  10        2.66        0.44      5.99 o 
   6   7  10        0.93       -1.90      5.99 o 
   0   8  10       93.61       79.21      6.30 o 
   1   8  10       76.96       78.95      7.49 o 
   2   8  10       38.22       36.30      5.19 o 
   3   8  10       38.09       40.39      4.29 o 
   4   8  10        0.64        1.05      4.16 o 
   5   8  10        8.07        0.15      5.70 o 
   6   8  10        0.33        3.36      7.01 o 
   1   9  10       42.16       46.68      3.81 o 
   2   9  10        7.91        5.79      2.59 o 
   3   9  10        7.79       11.21      2.98 o 
   4   9  10       14.87       15.68      4.24 o 
   5   9  10       11.34        4.68      6.72 o 
   6   9  10        2.46        3.21      6.43 o 
   0  10  10        5.36        2.85      2.91 o 
   1  10  10       24.76       25.32      3.14 o 
   2  10  10        4.06        2.12      2.33 o 
   3  10  10       16.65       20.91      3.60 o 
   4  10  10        0.17        2.63      3.45 o 
   5  10  10        2.61        5.63      4.22 o 
   1  11  10       29.70       34.09      4.46 o 
   2  11  10        2.75        0.80      2.43 o 
   3  11  10       13.45       19.16      5.55 o 
   4  11  10        6.83        5.51      4.25 o 
   5  11  10        4.86       10.96      7.31 o 
   0  12  10       36.34       44.72      5.47 o 
   1  12  10       19.84       26.71      3.92 o 
   2  12  10        3.17        0.98      3.15 o 
   3  12  10        2.60       -0.62      3.26 o 
   4  12  10        2.73        2.91      5.33 o 
   1  13  10        0.54       -0.75      2.93 o 
   2  13  10        2.59        0.42      2.45 o 
   3  13  10       15.45        6.74      4.53 o 
   0  14  10       33.70       30.69      7.74 o 
   1  14  10       11.01       11.88     10.01 o 
   2  14  10       10.04       13.42      4.84 o 
   3  14  10       23.29       15.34      9.06 o 
   1  15  10        0.12       -1.30      3.35 o 
   2  15  10        2.54       -6.43      6.43 o 
   0  16  10        5.13        2.19      5.85 o 
   2   0  11       77.03       70.97      6.15 o 
   4   0  11       28.24       33.76      7.45 o 
   0   1  11      135.55      144.85     14.10 o 
   1   1  11       41.16       41.39      3.63 o 
   2   1  11       17.87        9.97      2.41 o 
   3   1  11        0.48        4.64      2.00 o 
   4   1  11       10.72       10.10      2.80 o 
   5   1  11        3.09        7.25      3.61 o 
   6   1  11        3.05        3.80      5.99 o 
   1   2  11      159.91      173.55      6.10 o 
   2   2  11        7.09       10.16      2.36 o 
   3   2  11        7.45       11.95      2.50 o 
   4   2  11        0.11        0.87      2.20 o 
   5   2  11        4.61       11.40      5.70 o 
   6   2  11        0.01        7.31      6.72 o 
   0   3  11       45.34       52.45      5.58 o 
   1   3  11        9.82       10.25      2.43 o 
   2   3  11        2.77        4.57      2.26 o 
   3   3  11       15.60       15.99      2.67 o 
   4   3  11        4.02        6.37      2.78 o 
   5   3  11        0.85        2.48      5.11 o 
   6   3  11        1.59       -0.73      6.28 o 
   1   4  11       24.57       25.49      3.10 o 
   2   4  11        1.93        0.47      1.81 o 
   3   4  11        2.33        4.84      2.45 o 
   4   4  11        3.08        6.20      2.78 o 
   5   4  11        3.00       10.23      6.28 o 
   0   5  11       60.33       54.08      5.63 o 
   1   5  11        9.14       12.97      3.67 o 
   2   5  11       56.13       64.19      4.24 o 
   3   5  11        1.01        2.98      2.36 o 
   4   5  11        2.30        4.56      3.26 o 
   5   5  11        1.40        4.09      6.14 o 
   1   6  11       14.93       15.22      2.65 o 
   2   6  11       52.13       58.43      4.18 o 
   3   6  11       15.56       12.00      4.13 o 
   4   6  11       60.76       55.09      9.35 o 
   5   6  11        1.37        2.63      6.43 o 
   6   6  11        8.05       15.64      8.18 o 
   0   7  11       17.26       19.95      4.24 o 
   1   7  11        1.07        2.24      1.95 o 
   2   7  11       51.85       44.82      3.86 o 
   3   7  11       13.05       14.39      3.29 o 
   4   7  11       19.11        7.60      6.28 o 
   5   7  11        3.22       -2.05      7.01 o 
   1   8  11       41.42       47.44      3.94 o 
   2   8  11       26.79       31.85      4.16 o 
   3   8  11       12.06       15.28      7.39 o 
   4   8  11       32.60       34.61      6.21 o 
   5   8  11        0.12        3.95      6.72 o 
   0   9  11       16.13       15.44      4.08 o 
   1   9  11       37.44       34.66      3.63 o 
   2   9  11        1.79        6.05      2.71 o 
   3   9  11        3.56        3.99      2.71 o 
   4   9  11        5.04        3.67      4.21 o 
   5   9  11        3.01        1.75      6.28 o 
   1  10  11        3.94        5.45      2.89 o 
   2  10  11        0.84        4.26      2.59 o 
   3  10  11       41.13       47.36      6.66 o 
   4  10  11        2.59       -0.22      4.44 o 
   0  11  11        2.27        2.05      4.09 o 
   1  11  11       18.83       18.90      3.25 o 
   2  11  11        9.84       13.17      3.46 o 
   3  11  11        2.14        3.57      4.18 o 
   4  11  11        5.22        5.41      6.87 o 
   1  12  11        7.08        7.33      3.24 o 
   2  12  11        1.96       -1.01      3.05 o 
   3  12  11        0.58        2.00      4.56 o 
   0  13  11       11.74       15.34      6.72 o 
   1  13  11       10.60       11.35      4.90 o 
   2  13  11       18.47       19.64      4.43 o 
   1  14  11        1.36       -0.71      3.96 o 
   0   0  12      313.73      332.45     17.39 o 
   2   0  12        9.87       14.55      4.24 o 
   4   0  12       16.25       26.45      7.45 o 
   1   1  12       61.83       61.59      4.77 o 
   2   1  12        3.83        5.84      2.25 o 
   3   1  12        0.10        4.66      2.72 o 
   4   1  12        0.98        1.84      2.64 o 
   5   1  12        1.41        0.89      3.85 o 
   0   2  12       78.67       77.02      6.72 o 
   1   2  12       14.19       12.83      2.72 o 
   2   2  12        6.17        7.55      2.24 o 
   3   2  12        8.92        9.46      3.03 o 
   4   2  12        8.57        7.49      4.31 o 
   5   2  12        1.50        0.60      4.07 o 
   1   3  12        0.74        5.77      2.13 o 
   2   3  12       14.99       19.11      2.99 o 
   3   3  12        9.22       15.51      3.31 o 
   4   3  12        5.77       10.19      4.08 o 
   5   3  12        1.97        8.97      4.49 o 
   0   4  12       47.87       43.77      6.65 o 
   1   4  12        0.15       -1.76      1.76 o 
   2   4  12        7.78        8.52      2.41 o 
   3   4  12        0.96        4.34      2.72 o 
   4   4  12        6.03       -1.00      3.35 o 
   5   4  12        2.77        3.36      4.80 o 
   1   5  12        3.93        4.80      3.92 o 
   2   5  12       43.12       52.66      4.22 o 
   3   5  12        1.54        3.47      2.87 o 
   4   5  12       33.16       33.61      5.82 o 
   5   5  12        1.22       -2.19      6.43 o 
   0   6  12       85.45       88.98     11.33 o 
   1   6  12        2.26        2.84      2.62 o 
   2   6  12        4.85        6.03      2.33 o 
   3   6  12        2.74        2.68      3.08 o 
   4   6  12       29.68       25.10      5.44 o 
   5   6  12        1.70        5.41      6.87 o 
   1   7  12        1.77        3.46      2.56 o 
   2   7  12        6.10        4.98      2.50 o 
   3   7  12        3.48        6.37      3.10 o 
   4   7  12       10.82       12.42      3.87 o 
   0   8  12        2.72        4.24      4.53 o 
   1   8  12        3.59        2.98      2.48 o 
   2   8  12       12.47       15.73      3.70 o 
   3   8  12        7.01        5.93      3.50 o 
   4   8  12       10.44        7.45      4.49 o 
   1   9  12        3.51        9.31      3.39 o 
   2   9  12        0.04        0.73      2.90 o 
   3   9  12       16.39       12.17      3.95 o 
   0  10  12       21.77       13.15      6.14 o 
   1  10  12        4.46        7.03      3.17 o 
   2  10  12        0.06        2.70      3.15 o 
   3  10  12       12.10        9.76      4.59 o 
   1  11  12        2.77        3.24      3.34 o 
   2  11  12       19.66       23.32      4.57 o 
   0  12  12       19.92       15.20      7.16 o 
   1  12  12        4.59       12.03      5.08 o 
   2   0  13       53.79       73.36     10.23 o 
   4   0  13        4.99       12.42      7.74 o 
   0   1  13        4.05        4.29      3.09 o 
   1   1  13        6.74        5.03      2.38 o 
   2   1  13       54.12       64.60      9.27 o 
   3   1  13        2.38        7.79      4.22 o 
   4   1  13        4.09        5.16      6.14 o 
   1   2  13        1.73        3.64      2.39 o 
   2   2  13        4.32        8.52      3.26 o 
   3   2  13       17.64       11.21      4.65 o 
   4   2  13        0.80       -3.40      3.82 o 
   0   3  13       18.32        9.61      3.99 o 
   1   3  13       14.88       13.13      2.86 o 
   2   3  13        0.02        1.94      2.89 o 
   3   3  13        4.62        0.87      3.98 o 
   4   3  13        2.01        4.85      4.49 o 
   1   4  13        2.77        3.15      2.89 o 
   2   4  13       10.59       13.52      3.76 o 
   3   4  13        7.24        5.06      3.57 o 
   0   5  13        2.11        0.28      3.20 o 
   1   5  13        3.27        3.83      3.10 o 
   2   5  13        0.14        1.00      2.88 o 
   3   5  13        0.22        1.61      3.04 o 
   4   5  13        4.70        2.92      6.58 o 
   1   6  13        0.98        1.18      2.97 o 
   2   6  13        1.43       -0.38      3.07 o 
   3   6  13        0.68        2.43      3.71 o 
   0   7  13        0.60       -0.22      3.47 o 
   1   7  13        0.92        0.16      2.97 o 
   2   7  13       19.14       16.64      4.41 o 
   3   7  13        0.84       -0.50      4.16 o 
   1   8  13        3.29        1.78      3.34 o 
   2   8  13        2.98        3.28      3.61 o 
   0   9  13        0.72       -1.90      5.70 o 
   1   9  13        3.53        8.89      3.83 o 
   2   9  13        2.15        2.78      5.99 o 
   0   0  14       17.72       10.67      6.43 o 
   2   0  14        2.23        2.96      4.01 o 
   1   1  14       15.72       10.04      3.28 o 
   2   1  14        0.85        0.01      3.54 o 
   3   1  14        1.61        4.61      4.91 o 
   0   2  14        6.60        7.62      4.66 o 
   1   2  14        7.95        4.59      3.16 o 
   2   2  14        7.35        8.36      3.97 o 
   3   2  14        1.11        8.18      7.16 o 
   1   3  14        0.44        2.83      3.21 o 
   2   3  14        2.90        0.43      4.00 o 
   0   4  14        8.20        8.83      4.70 o 
   1   4  14        8.43       16.64      3.79 o 
   2   4  14        8.49       15.34      8.04 o 
   1   5  14        0.60       -0.50      4.04 o 
   2   5  14        7.06       16.51      7.74 o 
   0   6  14        7.28        6.43      6.58 o 
   1   6  14        0.08        9.94      7.16 o 
                                                 
